# Supplementary material for: ﻿Phylogenomics, taxonomy and morphological characters of the Microdochiaceae (Xylariales, Sordariomycetes)
Source: MycoKeys. 2024 Jul 3;106:303–25. doi: 10.3897/mycokeys.106.127355 (PMC11237568; doi:10.3897/mycokeys.106.127355)
Supplement: XML Treatment for Macroidriella [file mycokeys.106.127355-treatment1.xml]

<!DOCTYPE tp:taxon-treatment
  PUBLIC "-//TaxonX//DTD Taxonomic Treatment Publishing DTD v0 20100105//EN" "tax-treatment-NSO.dtd">
<tp:taxon-treatment xmlns:tp="http://www.plazi.org/taxpub"><tp:treatment-meta><kwd-group><label>Taxon classification</label><kwd>
                <named-content content-type="kingdom">Fungi</named-content>
              </kwd></kwd-group><mixed-citation publication-type="journal"><person-group><name><surname>Zhang</surname><given-names>Zhao-Xue</given-names></name><name><surname>Shang</surname><given-names>Yu-Xin</given-names></name><name><surname>Zhang</surname><given-names>Meng-Yuan</given-names></name><name><surname>Zhang</surname><given-names>Jin-Jia</given-names></name><name><surname>Geng</surname><given-names>Yun</given-names></name><name><surname>Xia</surname><given-names>Ji-Wen</given-names></name><name><surname>Zhang</surname><given-names>Xiu-Guo</given-names></name></person-group><article-title>﻿Phylogenomics, taxonomy and morphological characters of the <tp:taxon-name><tp:taxon-name-part taxon-name-part-type="family">Microdochiaceae</tp:taxon-name-part></tp:taxon-name> (<tp:taxon-name><tp:taxon-name-part taxon-name-part-type="order">Xylariales</tp:taxon-name-part></tp:taxon-name>, <tp:taxon-name><tp:taxon-name-part taxon-name-part-type="class">Sordariomycetes</tp:taxon-name-part></tp:taxon-name>)</article-title><source>MycoKeys</source><day>03</day><month>07</month><year>2024</year><volume>106</volume><fpage>303</fpage><lpage>325</lpage><pub-id pub-id-type="doi">10.3897/mycokeys.106.127355</pub-id></mixed-citation></tp:treatment-meta><tp:nomenclature><label>﻿</label><tp:taxon-name>
              <object-id xmlns:xlink="http://www.w3.org/1999/xlink" content-type="arpha" xlink:type="simple">FBBD2E10-34F1-5D73-AA01-FD415271D1E2</object-id>
              <tp:taxon-name-part taxon-name-part-type="genus" reg="Macroidriella">Macroidriella</tp:taxon-name-part>
              <object-id xmlns:xlink="http://www.w3.org/1999/xlink" content-type="mycobank" xlink:type="simple"> 853699</object-id>
            </tp:taxon-name><tp:taxon-authority>Z.X. Zhang, J. W. Xia &amp; X.G. Zhang</tp:taxon-authority><tp:taxon-status xmlns:xlink="http://www.w3.org/1999/xlink" xlink:type="simple">gen. nov.</tp:taxon-status></tp:nomenclature><tp:treatment-sec sec-type="type species" id="SECID0EBNCI"><title>Type species.</title><p><italic><tp:taxon-name><tp:taxon-name-part taxon-name-part-type="genus" reg="Macroidriella">Macroidriella</tp:taxon-name-part><tp:taxon-name-part taxon-name-part-type="species" reg="bambusae">bambusae</tp:taxon-name-part></tp:taxon-name></italic> Z. X. Zhang, J. W. Xia &amp; X. G. Zhang.</p></tp:treatment-sec><tp:treatment-sec sec-type="etymology" id="SECID0ESNCI"><title>Etymology.</title><p>Referring to the composed of “Macro-” and “-idriella” (Similar in morphology to <italic><tp:taxon-name><tp:taxon-name-part taxon-name-part-type="genus" reg="Idriella">Idriella</tp:taxon-name-part></tp:taxon-name></italic> and bigger than <italic><tp:taxon-name><tp:taxon-name-part taxon-name-part-type="genus" reg="Idriella">Idriella</tp:taxon-name-part></tp:taxon-name></italic> in conidia).</p></tp:treatment-sec><tp:treatment-sec sec-type="description" id="SECID0EGOCI"><title>Description.</title><p>Genus of <tp:taxon-name><tp:taxon-name-part taxon-name-part-type="family">Microdochiaceae</tp:taxon-name-part></tp:taxon-name>. <bold><italic><tp:taxon-name><tp:taxon-name-part taxon-name-part-type="genus" reg="Endogenic">Endogenic</tp:taxon-name-part></tp:taxon-name></italic></bold> on diseased leaves of <tp:taxon-name><tp:taxon-name-part taxon-name-part-type="family">Bambusaceae</tp:taxon-name-part></tp:taxon-name> sp. <bold><italic>Sporodochia</italic></bold> yellowish brown, slimy. <bold><italic>Conidiophores</italic></bold> are indistinct and often reduced to conidiogenous cells. <bold><italic>Conidiogenous cells</italic></bold> are straight or slightly branched, smooth, curved, mono- or polyblastic, terminal, hyaline, septate, cylindrical and ampulliform. <bold><italic>Conidia</italic></bold> are solitary, hyaline, lunate, curved, mooned, multi-guttulate, apex rounded, base usually flattened. Sexual morphs were not observed, chlamydospores were not observed.</p></tp:treatment-sec><tp:treatment-sec sec-type="notes" id="SECID0EKPCI"><title>Notes.</title><p>In the phylogenetic tree (Fig. <xref ref-type="fig" rid="F1">1</xref>), <italic><tp:taxon-name><tp:taxon-name-part taxon-name-part-type="genus" reg="Macroidriella">Macroidriella</tp:taxon-name-part></tp:taxon-name></italic> is allied to <italic><tp:taxon-name><tp:taxon-name-part taxon-name-part-type="genus" reg="Idriella">Idriella</tp:taxon-name-part></tp:taxon-name></italic>, <italic><tp:taxon-name><tp:taxon-name-part taxon-name-part-type="genus" reg="Microdochium">Microdochium</tp:taxon-name-part></tp:taxon-name></italic> and <italic><tp:taxon-name><tp:taxon-name-part taxon-name-part-type="genus" reg="Selenodriella">Selenodriella</tp:taxon-name-part></tp:taxon-name></italic>, but forms a separate lineage with good statistical support (98% MLBV and 1.0 BIPP). In morphology, the conidia of <italic><tp:taxon-name><tp:taxon-name-part taxon-name-part-type="genus" reg="Macroidriella">Macroidriella</tp:taxon-name-part></tp:taxon-name></italic> are predominantly lunate and curved, unlike the elliptical conidia of <italic><tp:taxon-name><tp:taxon-name-part taxon-name-part-type="genus" reg="Microdocium">Microdocium</tp:taxon-name-part></tp:taxon-name></italic>, suggesting a genus of its own, because it is similar to <italic><tp:taxon-name><tp:taxon-name-part taxon-name-part-type="genus" reg="Idriella">Idriella</tp:taxon-name-part></tp:taxon-name></italic> in morphology (but the conidia of <italic><tp:taxon-name><tp:taxon-name-part taxon-name-part-type="genus" reg="Macroidriella">Macroidriella</tp:taxon-name-part></tp:taxon-name></italic> are longer than <italic><tp:taxon-name><tp:taxon-name-part taxon-name-part-type="genus" reg="Idriella">Idriella</tp:taxon-name-part></tp:taxon-name></italic>), both being lunate conidia, it is named <italic><tp:taxon-name><tp:taxon-name-part taxon-name-part-type="genus" reg="Macroidriella">Macroidriella</tp:taxon-name-part></tp:taxon-name></italic> gen. nov.</p></tp:treatment-sec><tp:treatment-sec><!--Section generated to contain objects referenced in tp:taxon-treatment.--><fig id="F1" position="float" orientation="portrait"><object-id xmlns:xlink="http://www.w3.org/1999/xlink" content-type="doi" xlink:type="simple">10.3897/mycokeys.106.127355.figure1</object-id><object-id xmlns:xlink="http://www.w3.org/1999/xlink" content-type="arpha" xlink:type="simple">17A74575-BA9B-54C0-8BDA-9B901BBD685E</object-id><label>Figure 1.</label><caption><p>A maximum likelihood tree was constructed using a combined dataset of ITS, LSU, RPB2, and TUB2 sequence data. Branch support values, shown as <abbrev xmlns:xlink="http://www.w3.org/1999/xlink" xlink:title="maximum likelihood" id="ABBRID0EDACI" xlink:type="simple">ML</abbrev>/BIPP, are indicated above the nodes: MLBV ≥ 70% on the left and BIPP ≥ 0.90 on the right. Ex-type cultures are denoted in bold and marked with an asterisk (*). Strains from the current study are highlighted in red. The tree was rooted with <italic><tp:taxon-name><tp:taxon-name-part taxon-name-part-type="genus" reg="Cryptostroma">Cryptostroma</tp:taxon-name-part><tp:taxon-name-part taxon-name-part-type="species" reg="corticale">corticale</tp:taxon-name-part></tp:taxon-name></italic> (CBS 218.52). The scale bar at the bottom center represents 0.05 substitutions per site.</p></caption><graphic xmlns:xlink="http://www.w3.org/1999/xlink" xlink:href="mycokeys-106-303-g001.jpg" position="float" orientation="portrait" xlink:type="simple" id="oo_1084660.jpg"><uri content-type="original_file" xlink:type="simple">https://binary.pensoft.net/fig/1084660</uri></graphic></fig></tp:treatment-sec></tp:taxon-treatment>
