# Supplementary material for: ﻿Phylogenomics, taxonomy and morphological characters of the Microdochiaceae (Xylariales, Sordariomycetes)
Source: MycoKeys. 2024 Jul 3;106:303–25. doi: 10.3897/mycokeys.106.127355 (PMC11237568; doi:10.3897/mycokeys.106.127355)
Supplement: XML Treatment for Macroidriella bambusae [file mycokeys.106.127355-treatment2.xml]

<!DOCTYPE tp:taxon-treatment
  PUBLIC "-//TaxonX//DTD Taxonomic Treatment Publishing DTD v0 20100105//EN" "tax-treatment-NSO.dtd">
<tp:taxon-treatment xmlns:tp="http://www.plazi.org/taxpub"><tp:treatment-meta><kwd-group><label>Taxon classification</label><kwd>
                <named-content content-type="kingdom">Fungi</named-content>
              </kwd></kwd-group><mixed-citation publication-type="journal"><person-group><name><surname>Zhang</surname><given-names>Zhao-Xue</given-names></name><name><surname>Shang</surname><given-names>Yu-Xin</given-names></name><name><surname>Zhang</surname><given-names>Meng-Yuan</given-names></name><name><surname>Zhang</surname><given-names>Jin-Jia</given-names></name><name><surname>Geng</surname><given-names>Yun</given-names></name><name><surname>Xia</surname><given-names>Ji-Wen</given-names></name><name><surname>Zhang</surname><given-names>Xiu-Guo</given-names></name></person-group><article-title>﻿Phylogenomics, taxonomy and morphological characters of the <tp:taxon-name><tp:taxon-name-part taxon-name-part-type="family">Microdochiaceae</tp:taxon-name-part></tp:taxon-name> (<tp:taxon-name><tp:taxon-name-part taxon-name-part-type="order">Xylariales</tp:taxon-name-part></tp:taxon-name>, <tp:taxon-name><tp:taxon-name-part taxon-name-part-type="class">Sordariomycetes</tp:taxon-name-part></tp:taxon-name>)</article-title><source>MycoKeys</source><day>03</day><month>07</month><year>2024</year><volume>106</volume><fpage>303</fpage><lpage>325</lpage><pub-id pub-id-type="doi">10.3897/mycokeys.106.127355</pub-id></mixed-citation></tp:treatment-meta><tp:nomenclature><label>﻿</label><tp:taxon-name>
              <object-id xmlns:xlink="http://www.w3.org/1999/xlink" content-type="arpha" xlink:type="simple">6E0087DC-C9C4-5D19-A3D2-D51F318C0591</object-id>
              <tp:taxon-name-part taxon-name-part-type="genus" reg="Macroidriella">Macroidriella</tp:taxon-name-part>
              <tp:taxon-name-part taxon-name-part-type="species" reg="bambusae">bambusae</tp:taxon-name-part>
              <object-id xmlns:xlink="http://www.w3.org/1999/xlink" content-type="mycobank" xlink:type="simple"> 853712</object-id>
            </tp:taxon-name><tp:taxon-authority>Z.X. Zhang &amp; X.G. Zhang</tp:taxon-authority><tp:taxon-status xmlns:xlink="http://www.w3.org/1999/xlink" xlink:type="simple">sp. nov.</tp:taxon-status><xref ref-type="fig" rid="F4">Fig. 4</xref></tp:nomenclature><tp:treatment-sec sec-type="material" id="SECID0EITCI"><title>Type.</title><p>China, Hainan Province, Danzhou City: Hainan tropical botanical garden, on diseased leaves of <tp:taxon-name><tp:taxon-name-part taxon-name-part-type="family">Bambusaceae</tp:taxon-name-part></tp:taxon-name> sp., 15 October 2023, Z. X. Zhang (HMAS 352974, holotype), ex-holotype living culture SAUCC 6792-1.</p><fig id="F4" position="float" orientation="portrait"><object-id xmlns:xlink="http://www.w3.org/1999/xlink" content-type="doi" xlink:type="simple">10.3897/mycokeys.106.127355.figure4</object-id><object-id xmlns:xlink="http://www.w3.org/1999/xlink" content-type="arpha" xlink:type="simple">AFF73ED5-5F82-5844-8A73-4581C8DAA360</object-id><label>Figure 4.</label><caption><p><italic><tp:taxon-name><tp:taxon-name-part taxon-name-part-type="genus" reg="Macroidriella">Macroidriella</tp:taxon-name-part><tp:taxon-name-part taxon-name-part-type="species" reg="bambusae">bambusae</tp:taxon-name-part></tp:taxon-name></italic> (HMAS 352974, holotype) <bold>a</bold> a leaf of <tp:taxon-name><tp:taxon-name-part taxon-name-part-type="family">Bambusaceae</tp:taxon-name-part></tp:taxon-name> sp. <bold>b, c</bold> colonies on PDA from above and below after 14 days <bold>d</bold> colony overview <bold>e, f</bold> conidiogenous cells and conidia <bold>g, h</bold> conidia. Scale bars: 10 μm (<bold>e–h</bold>).</p></caption><graphic xmlns:xlink="http://www.w3.org/1999/xlink" xlink:href="mycokeys-106-303-g004.jpg" position="float" orientation="portrait" xlink:type="simple" id="oo_1084663.jpg"><uri content-type="original_file" xlink:type="simple">https://binary.pensoft.net/fig/1084663</uri></graphic></fig></tp:treatment-sec><tp:treatment-sec sec-type="etymology" id="SECID0E3UCI"><title>Etymology.</title><p>Referring to the species name of the host plant <tp:taxon-name><tp:taxon-name-part taxon-name-part-type="family">Bambusaceae</tp:taxon-name-part></tp:taxon-name> sp.</p></tp:treatment-sec><tp:treatment-sec sec-type="description" id="SECID0EHVCI"><title>Description.</title><p><bold><italic><tp:taxon-name><tp:taxon-name-part taxon-name-part-type="genus" reg="Endogenic">Endogenic</tp:taxon-name-part></tp:taxon-name></italic></bold> on diseased leaves of <tp:taxon-name><tp:taxon-name-part taxon-name-part-type="family">Bambusaceae</tp:taxon-name-part></tp:taxon-name> sp. <bold><italic><tp:taxon-name><tp:taxon-name-part taxon-name-part-type="genus" reg="Mycelia">Mycelia</tp:taxon-name-part></tp:taxon-name></italic></bold> are superficial and immersed, 2–3.5 µm wide, branched, membranous and hyaline. <bold><italic>Sporodochia</italic></bold> yellowish brown, slimy. <bold><italic>Conidiophores</italic></bold> are indistinct and often reduced to conidiogenous cells. Conidiogenous cells are straight or slightly curved, 10.4–15 × 1.7–2.8 µm, mono- or polyblastic, terminal, hyaline, septate, cylindrical and smooth. <bold><italic>Conidia</italic></bold> are solitary, hyaline, lunate, curved, mooned, 16.5–21.7 × 2–2.8 µm, multi-guttulate, apex rounded, base usually flattened. Sexual morphs were not observed, chlamydospores were not observed, see Fig. <xref ref-type="fig" rid="F4">4</xref>.</p></tp:treatment-sec><tp:treatment-sec sec-type="description" id="SECID0ERWCI"><title>Culture characteristics.</title><p>Cultures incubated on PDA at 25 °C in darkness, reaching 63–70 mm diam., had a growth rate of 4.5–5.0 mm/day after 14 days, with moderate aerial mycelia, the center and edges are milky white, with a yellow-brown color in the middle, and sporodochia are observed.</p></tp:treatment-sec><tp:treatment-sec sec-type="material" id="SECID0EWWCI"><title>Additional material studied.</title><p>China, Hainan Province, Danzhou City, Hainan tropical botanical garden, on diseased leaves of <tp:taxon-name><tp:taxon-name-part taxon-name-part-type="family">Bambusaceae</tp:taxon-name-part></tp:taxon-name> sp., 15 October 2023, Z. X. Zhang (HSAUP 6792-2), living culture SAUCC 6792-2; <italic>ibid</italic>, (HSAUP 6792-5), living culture SAUCC 6792-5; on dead leaves, 15 October 2023, Z. X. Zhang (HSAUP 6113-1), living culture SAUCC 6113-1; <italic>ibid</italic>., (HSAUP 6113-3), living culture SAUCC 6113-3.</p></tp:treatment-sec><tp:treatment-sec sec-type="notes" id="SECID0EFXCI"><title>Notes.</title><p>Phylogenetic analyses showed that <italic><tp:taxon-name><tp:taxon-name-part taxon-name-part-type="genus" reg="Macroidriella">Macroidriella</tp:taxon-name-part><tp:taxon-name-part taxon-name-part-type="species" reg="bambusae">bambusae</tp:taxon-name-part></tp:taxon-name></italic> formed an independent clade (Fig. <xref ref-type="fig" rid="F1">1</xref>), and closely related to <italic><tp:taxon-name><tp:taxon-name-part taxon-name-part-type="genus" reg="Idriella">Idriella</tp:taxon-name-part><tp:taxon-name-part taxon-name-part-type="species" reg="multiformispora">multiformispora</tp:taxon-name-part></tp:taxon-name></italic> (lunate, curved-shaped conidia) and <italic><tp:taxon-name><tp:taxon-name-part taxon-name-part-type="genus" reg="Microdochium">Microdochium</tp:taxon-name-part><tp:taxon-name-part taxon-name-part-type="species" reg="bolleyi">bolleyi</tp:taxon-name-part></tp:taxon-name></italic>. The <italic><tp:taxon-name><tp:taxon-name-part taxon-name-part-type="genus" reg="Macroidriella">Ma.</tp:taxon-name-part><tp:taxon-name-part taxon-name-part-type="species" reg="bambusae">bambusae</tp:taxon-name-part></tp:taxon-name></italic> was distinguished from <italic><tp:taxon-name><tp:taxon-name-part taxon-name-part-type="genus" reg="Idriella">I.</tp:taxon-name-part><tp:taxon-name-part taxon-name-part-type="species" reg="multiformispora">multiformispora</tp:taxon-name-part></tp:taxon-name></italic> (CGMCC 3.20779) by 60/520, 22/1222, 74/848 and 57/710 base-pair differences, from <italic><tp:taxon-name><tp:taxon-name-part taxon-name-part-type="genus" reg="Microdochium">Mi.</tp:taxon-name-part><tp:taxon-name-part taxon-name-part-type="species" reg="bolleyi">bolleyi</tp:taxon-name-part></tp:taxon-name></italic> (CBS 540.92) by 40/514, 19/765, 138/850 and 51/710 base pairs in ITS, LSU, RPB2 and TUB2 sequences, respectively. Morphologically, <italic><tp:taxon-name><tp:taxon-name-part taxon-name-part-type="genus" reg="Macroidriella">Ma.</tp:taxon-name-part><tp:taxon-name-part taxon-name-part-type="species" reg="bambusae">bambusae</tp:taxon-name-part></tp:taxon-name></italic> (16.5–21.7 × 2–2.8 µm) longer than <italic><tp:taxon-name><tp:taxon-name-part taxon-name-part-type="genus" reg="Idriella">I.</tp:taxon-name-part><tp:taxon-name-part taxon-name-part-type="species" reg="multiformispora">multiformispora</tp:taxon-name-part></tp:taxon-name></italic> (8.5–13.5 × 1.0–2 µm) and <italic><tp:taxon-name><tp:taxon-name-part taxon-name-part-type="genus" reg="Microdochium">Mi.</tp:taxon-name-part><tp:taxon-name-part taxon-name-part-type="species" reg="bolleyi">bolleyi</tp:taxon-name-part></tp:taxon-name></italic> (5–8.7 × 1.6–2.3 µm) in conidia. Therefore, we describe this fungus as a novel species.</p></tp:treatment-sec><tp:treatment-sec><!--Section generated to contain objects referenced in tp:taxon-treatment.--><fig id="F1" position="float" orientation="portrait"><object-id xmlns:xlink="http://www.w3.org/1999/xlink" content-type="doi" xlink:type="simple">10.3897/mycokeys.106.127355.figure1</object-id><object-id xmlns:xlink="http://www.w3.org/1999/xlink" content-type="arpha" xlink:type="simple">17A74575-BA9B-54C0-8BDA-9B901BBD685E</object-id><label>Figure 1.</label><caption><p>A maximum likelihood tree was constructed using a combined dataset of ITS, LSU, RPB2, and TUB2 sequence data. Branch support values, shown as <abbrev xmlns:xlink="http://www.w3.org/1999/xlink" xlink:title="maximum likelihood" id="ABBRID0EDACI" xlink:type="simple">ML</abbrev>/BIPP, are indicated above the nodes: MLBV ≥ 70% on the left and BIPP ≥ 0.90 on the right. Ex-type cultures are denoted in bold and marked with an asterisk (*). Strains from the current study are highlighted in red. The tree was rooted with <italic><tp:taxon-name><tp:taxon-name-part taxon-name-part-type="genus" reg="Cryptostroma">Cryptostroma</tp:taxon-name-part><tp:taxon-name-part taxon-name-part-type="species" reg="corticale">corticale</tp:taxon-name-part></tp:taxon-name></italic> (CBS 218.52). The scale bar at the bottom center represents 0.05 substitutions per site.</p></caption><graphic xmlns:xlink="http://www.w3.org/1999/xlink" xlink:href="mycokeys-106-303-g001.jpg" position="float" orientation="portrait" xlink:type="simple" id="oo_1084660.jpg"><uri content-type="original_file" xlink:type="simple">https://binary.pensoft.net/fig/1084660</uri></graphic></fig></tp:treatment-sec></tp:taxon-treatment>
