# Supplementary material for: ﻿Phylogenomics, taxonomy and morphological characters of the Microdochiaceae (Xylariales, Sordariomycetes)
Source: MycoKeys. 2024 Jul 3;106:303–25. doi: 10.3897/mycokeys.106.127355 (PMC11237568; doi:10.3897/mycokeys.106.127355)
Supplement: XML Treatment for Microdochium australe [file mycokeys.106.127355-treatment3.xml]

<!DOCTYPE tp:taxon-treatment
  PUBLIC "-//TaxonX//DTD Taxonomic Treatment Publishing DTD v0 20100105//EN" "tax-treatment-NSO.dtd">
<tp:taxon-treatment xmlns:tp="http://www.plazi.org/taxpub"><tp:treatment-meta><kwd-group><label>Taxon classification</label><kwd>
                <named-content content-type="kingdom">Fungi</named-content>
              </kwd></kwd-group><mixed-citation publication-type="journal"><person-group><name><surname>Zhang</surname><given-names>Zhao-Xue</given-names></name><name><surname>Shang</surname><given-names>Yu-Xin</given-names></name><name><surname>Zhang</surname><given-names>Meng-Yuan</given-names></name><name><surname>Zhang</surname><given-names>Jin-Jia</given-names></name><name><surname>Geng</surname><given-names>Yun</given-names></name><name><surname>Xia</surname><given-names>Ji-Wen</given-names></name><name><surname>Zhang</surname><given-names>Xiu-Guo</given-names></name></person-group><article-title>﻿Phylogenomics, taxonomy and morphological characters of the <tp:taxon-name><tp:taxon-name-part taxon-name-part-type="family">Microdochiaceae</tp:taxon-name-part></tp:taxon-name> (<tp:taxon-name><tp:taxon-name-part taxon-name-part-type="order">Xylariales</tp:taxon-name-part></tp:taxon-name>, <tp:taxon-name><tp:taxon-name-part taxon-name-part-type="class">Sordariomycetes</tp:taxon-name-part></tp:taxon-name>)</article-title><source>MycoKeys</source><day>03</day><month>07</month><year>2024</year><volume>106</volume><fpage>303</fpage><lpage>325</lpage><pub-id pub-id-type="doi">10.3897/mycokeys.106.127355</pub-id></mixed-citation></tp:treatment-meta><tp:nomenclature><label>﻿</label><tp:taxon-name>
              <object-id xmlns:xlink="http://www.w3.org/1999/xlink" content-type="arpha" xlink:type="simple">7293E669-1ADD-5216-9037-0BF31FB4D9E4</object-id>
              <tp:taxon-name-part taxon-name-part-type="genus" reg="Microdochium">Microdochium</tp:taxon-name-part>
              <tp:taxon-name-part taxon-name-part-type="species" reg="australe">australe</tp:taxon-name-part>
              <object-id xmlns:xlink="http://www.w3.org/1999/xlink" content-type="mycobank" xlink:type="simple"> 853695</object-id>
            </tp:taxon-name><tp:taxon-authority>Z.X. Zhang, &amp; X.G. Zhang</tp:taxon-authority><tp:taxon-status xmlns:xlink="http://www.w3.org/1999/xlink" xlink:type="simple">sp. nov.</tp:taxon-status><xref ref-type="fig" rid="F5">Fig. 5</xref></tp:nomenclature><tp:treatment-sec sec-type="material" id="SECID0EA3CI"><title>Type.</title><p>China, Hainan Province, Jianfengling National Forest Park, on diseased leaves of <italic><tp:taxon-name><tp:taxon-name-part taxon-name-part-type="genus" reg="Phragmites">Phragmites</tp:taxon-name-part><tp:taxon-name-part taxon-name-part-type="species" reg="australis">australis</tp:taxon-name-part></tp:taxon-name></italic>, 13 October 2023, Z. X. Zhang (HMAS 352973, holotype), ex-holotype culture SAUCC 6322-5-1.</p></tp:treatment-sec><tp:treatment-sec sec-type="etymology" id="SECID0ER3CI"><title>Etymology.</title><p>Referring to the species name of the host plant <italic><tp:taxon-name><tp:taxon-name-part taxon-name-part-type="genus" reg="Phragmites">Phragmites</tp:taxon-name-part><tp:taxon-name-part taxon-name-part-type="species" reg="australis">australis</tp:taxon-name-part></tp:taxon-name></italic>.</p></tp:treatment-sec><tp:treatment-sec sec-type="description" id="SECID0EC4CI"><title>Description.</title><p><bold><italic><tp:taxon-name><tp:taxon-name-part taxon-name-part-type="genus" reg="Endogenic">Endogenic</tp:taxon-name-part></tp:taxon-name></italic></bold> on diseased leaves of <italic><tp:taxon-name><tp:taxon-name-part taxon-name-part-type="genus" reg="Phragmites">Phragmites</tp:taxon-name-part><tp:taxon-name-part taxon-name-part-type="species" reg="australis">australis</tp:taxon-name-part></tp:taxon-name></italic>. <bold><italic><tp:taxon-name><tp:taxon-name-part taxon-name-part-type="genus" reg="Mycelia">Mycelia</tp:taxon-name-part></tp:taxon-name></italic></bold> are superficial and immersed, 3–3.3 µm wide, branched, membranous and hyaline. <bold><italic>Sporodochia</italic></bold> black, aggregative or solitary. <bold><italic>Conidiophores</italic></bold> are indistinct and often reduced to conidiogenous cells. <bold><italic>Conidiogenous cells</italic></bold> are straight or slightly curved, 15.4–23.5 × 2.8–4 µm, terminal, hyaline, septate, ampulliform or obpyriform, smooth. <bold><italic>Conidia</italic></bold> are solitary, hyaline, straight to slight curved, oblong to ellipsoid, 11.3–16.1 × 2.5–3.7 µm, multi-guttulate, (2)3-septate, apex rounded, base usually flattened. Sexual morphs were not observed, chlamydospores were not observed, see Fig. <xref ref-type="fig" rid="F5">5</xref>.</p><fig id="F5" position="float" orientation="portrait"><object-id xmlns:xlink="http://www.w3.org/1999/xlink" content-type="doi" xlink:type="simple">10.3897/mycokeys.106.127355.figure5</object-id><object-id xmlns:xlink="http://www.w3.org/1999/xlink" content-type="arpha" xlink:type="simple">3A152EBC-2071-550D-9653-ECB0481DA62A</object-id><label>Figure 5.</label><caption><p><italic><tp:taxon-name><tp:taxon-name-part taxon-name-part-type="genus" reg="Microdochium">Microdochium</tp:taxon-name-part><tp:taxon-name-part taxon-name-part-type="species" reg="australe">australe</tp:taxon-name-part></tp:taxon-name></italic> (HMAS 352973, holotype) <bold>a</bold> a leaf of <italic><tp:taxon-name><tp:taxon-name-part taxon-name-part-type="genus" reg="Phragmites">Phragmites</tp:taxon-name-part><tp:taxon-name-part taxon-name-part-type="species" reg="australis">australis</tp:taxon-name-part></tp:taxon-name></italic><bold>b, c</bold> colonies on PDA from above and below after 14 days <bold>d</bold> colony overview <bold>e, f</bold> conidiogenous cells and conidia <bold>g, h</bold> conidia. Scale bars: 10 μm (<bold>e–h</bold>).</p></caption><graphic xmlns:xlink="http://www.w3.org/1999/xlink" xlink:href="mycokeys-106-303-g005.jpg" position="float" orientation="portrait" xlink:type="simple" id="oo_1084664.jpg"><uri content-type="original_file" xlink:type="simple">https://binary.pensoft.net/fig/1084664</uri></graphic></fig></tp:treatment-sec><tp:treatment-sec sec-type="description" id="SECID0EEADI"><title>Culture characteristics.</title><p>Cultures incubated on PDA at 25 °C in darkness, reaching 73–76 mm diam., had a growth rate of 5.2–5.4 mm/day after 14 days, with moderate aerial mycelia, milky white to grey‐white, with regular margin, and sporodochia are observed, reverses black to brown in the centre, with grey‐white and regular margin.</p></tp:treatment-sec><tp:treatment-sec sec-type="material" id="SECID0EJADI"><title>Additional material studied.</title><p>China, Hainan Province, Jianfengling National Forest Park, on saprophytic leaves, 13 October 2023, Z. X. Zhang (HSAUP 6151-1), living culture SAUCC 6151-1.</p></tp:treatment-sec><tp:treatment-sec sec-type="notes" id="SECID0EOADI"><title>Notes.</title><p>Phylogenetic analyses showed that <italic><tp:taxon-name><tp:taxon-name-part taxon-name-part-type="genus" reg="Microdochium">Microdochium</tp:taxon-name-part><tp:taxon-name-part taxon-name-part-type="species" reg="australe">australe</tp:taxon-name-part></tp:taxon-name></italic> sp. nov. formed an independent clade closely related to <italic><tp:taxon-name><tp:taxon-name-part taxon-name-part-type="genus" reg="Microdochium">Microdochium</tp:taxon-name-part><tp:taxon-name-part taxon-name-part-type="species" reg="bambusae">bambusae</tp:taxon-name-part></tp:taxon-name></italic> and <italic><tp:taxon-name><tp:taxon-name-part taxon-name-part-type="genus" reg="Microdochium">Microdochium</tp:taxon-name-part><tp:taxon-name-part taxon-name-part-type="species" reg="indocalami">indocalami</tp:taxon-name-part></tp:taxon-name></italic> (Fig. <xref ref-type="fig" rid="F1">1</xref>). <italic><tp:taxon-name><tp:taxon-name-part taxon-name-part-type="genus" reg="Microdochium">Mi.</tp:taxon-name-part><tp:taxon-name-part taxon-name-part-type="species" reg="australe">australe</tp:taxon-name-part></tp:taxon-name></italic> was distinguished from <italic><tp:taxon-name><tp:taxon-name-part taxon-name-part-type="genus" reg="Microdochium">Mi.</tp:taxon-name-part><tp:taxon-name-part taxon-name-part-type="species" reg="bambusae">bambusae</tp:taxon-name-part></tp:taxon-name></italic> (SAUCC 1862-1) by 47/503, 2/836, 56/848 and 17/710 base pair differences, from <italic><tp:taxon-name><tp:taxon-name-part taxon-name-part-type="genus" reg="Microdochium">Mi.</tp:taxon-name-part><tp:taxon-name-part taxon-name-part-type="species" reg="bambusae">bambusae</tp:taxon-name-part></tp:taxon-name></italic> and <italic><tp:taxon-name><tp:taxon-name-part taxon-name-part-type="genus" reg="Microdochium">Mi.</tp:taxon-name-part><tp:taxon-name-part taxon-name-part-type="species" reg="indocalami">indocalami</tp:taxon-name-part></tp:taxon-name></italic> (SAUCC 1016) by 52/503, 2/848, 44/840 and 17/708 base pairs in ITS, LSU, RPB2 and TUB2 sequences, respectively. Morphologically, <italic><tp:taxon-name><tp:taxon-name-part taxon-name-part-type="genus" reg="Microdochium">Mi.</tp:taxon-name-part><tp:taxon-name-part taxon-name-part-type="species" reg="australe">australe</tp:taxon-name-part></tp:taxon-name></italic> (11.3–16.1 × 2.5–3.7 µm, (2)3-septate) differs from <italic><tp:taxon-name><tp:taxon-name-part taxon-name-part-type="genus" reg="Microdochium">Mi.</tp:taxon-name-part><tp:taxon-name-part taxon-name-part-type="species" reg="bambusae">bambusae</tp:taxon-name-part></tp:taxon-name></italic> (13.0–17 × 2.5–3.5 μm, aseptate) and <italic><tp:taxon-name><tp:taxon-name-part taxon-name-part-type="genus" reg="Microdochium">Mi.</tp:taxon-name-part><tp:taxon-name-part taxon-name-part-type="species" reg="indocalami">indocalami</tp:taxon-name-part></tp:taxon-name></italic> in conidia (13–15.5 × 3.5–5.5 μm, 3-septate), and, therefore, we described this fungus as a novel species.</p></tp:treatment-sec><tp:treatment-sec><!--Section generated to contain objects referenced in tp:taxon-treatment.--><fig id="F1" position="float" orientation="portrait"><object-id xmlns:xlink="http://www.w3.org/1999/xlink" content-type="doi" xlink:type="simple">10.3897/mycokeys.106.127355.figure1</object-id><object-id xmlns:xlink="http://www.w3.org/1999/xlink" content-type="arpha" xlink:type="simple">17A74575-BA9B-54C0-8BDA-9B901BBD685E</object-id><label>Figure 1.</label><caption><p>A maximum likelihood tree was constructed using a combined dataset of ITS, LSU, RPB2, and TUB2 sequence data. Branch support values, shown as <abbrev xmlns:xlink="http://www.w3.org/1999/xlink" xlink:title="maximum likelihood" id="ABBRID0EDACI" xlink:type="simple">ML</abbrev>/BIPP, are indicated above the nodes: MLBV ≥ 70% on the left and BIPP ≥ 0.90 on the right. Ex-type cultures are denoted in bold and marked with an asterisk (*). Strains from the current study are highlighted in red. The tree was rooted with <italic><tp:taxon-name><tp:taxon-name-part taxon-name-part-type="genus" reg="Cryptostroma">Cryptostroma</tp:taxon-name-part><tp:taxon-name-part taxon-name-part-type="species" reg="corticale">corticale</tp:taxon-name-part></tp:taxon-name></italic> (CBS 218.52). The scale bar at the bottom center represents 0.05 substitutions per site.</p></caption><graphic xmlns:xlink="http://www.w3.org/1999/xlink" xlink:href="mycokeys-106-303-g001.jpg" position="float" orientation="portrait" xlink:type="simple" id="oo_1084660.jpg"><uri content-type="original_file" xlink:type="simple">https://binary.pensoft.net/fig/1084660</uri></graphic></fig></tp:treatment-sec></tp:taxon-treatment>
