# Supplementary material for: ﻿Phylogenomics, taxonomy and morphological characters of the Microdochiaceae (Xylariales, Sordariomycetes)
Source: MycoKeys. 2024 Jul 3;106:303–25. doi: 10.3897/mycokeys.106.127355 (PMC11237568; doi:10.3897/mycokeys.106.127355)
Supplement: XML Treatment for Microdochium sinense [file mycokeys.106.127355-treatment4.xml]

<!DOCTYPE tp:taxon-treatment
  PUBLIC "-//TaxonX//DTD Taxonomic Treatment Publishing DTD v0 20100105//EN" "tax-treatment-NSO.dtd">
<tp:taxon-treatment xmlns:tp="http://www.plazi.org/taxpub"><tp:treatment-meta><kwd-group><label>Taxon classification</label><kwd>
                <named-content content-type="kingdom">Fungi</named-content>
              </kwd></kwd-group><mixed-citation publication-type="journal"><person-group><name><surname>Zhang</surname><given-names>Zhao-Xue</given-names></name><name><surname>Shang</surname><given-names>Yu-Xin</given-names></name><name><surname>Zhang</surname><given-names>Meng-Yuan</given-names></name><name><surname>Zhang</surname><given-names>Jin-Jia</given-names></name><name><surname>Geng</surname><given-names>Yun</given-names></name><name><surname>Xia</surname><given-names>Ji-Wen</given-names></name><name><surname>Zhang</surname><given-names>Xiu-Guo</given-names></name></person-group><article-title>﻿Phylogenomics, taxonomy and morphological characters of the <tp:taxon-name><tp:taxon-name-part taxon-name-part-type="family">Microdochiaceae</tp:taxon-name-part></tp:taxon-name> (<tp:taxon-name><tp:taxon-name-part taxon-name-part-type="order">Xylariales</tp:taxon-name-part></tp:taxon-name>, <tp:taxon-name><tp:taxon-name-part taxon-name-part-type="class">Sordariomycetes</tp:taxon-name-part></tp:taxon-name>)</article-title><source>MycoKeys</source><day>03</day><month>07</month><year>2024</year><volume>106</volume><fpage>303</fpage><lpage>325</lpage><pub-id pub-id-type="doi">10.3897/mycokeys.106.127355</pub-id></mixed-citation></tp:treatment-meta><tp:nomenclature><label>﻿</label><tp:taxon-name>
              <object-id xmlns:xlink="http://www.w3.org/1999/xlink" content-type="arpha" xlink:type="simple">95F62E33-8978-51CB-85A4-B99BC9487A5B</object-id>
              <tp:taxon-name-part taxon-name-part-type="genus" reg="Microdochium">Microdochium</tp:taxon-name-part>
              <tp:taxon-name-part taxon-name-part-type="species" reg="sinense">sinense</tp:taxon-name-part>
            </tp:taxon-name><tp:taxon-authority>
              S.B. Liu, X.Y. Liu, Z. Meng &amp; X.G. Zhang, J. Fungi 2022, 8, 577.</tp:taxon-authority><xref ref-type="fig" rid="F6">Fig. 6</xref></tp:nomenclature><tp:treatment-sec sec-type="material" id="SECID0E3FDI"><title>Material examined.</title><p>China, Hainan Province, Jianfengling National Forest Park, on diseased leaves of <italic><tp:taxon-name><tp:taxon-name-part taxon-name-part-type="genus" reg="Phragmites">Phragmites</tp:taxon-name-part><tp:taxon-name-part taxon-name-part-type="species" reg="australis">australis</tp:taxon-name-part></tp:taxon-name></italic>, 12 April 2023, Z. X. Zhang (HSAUP 3922-1), living culture SAUCC 3922-1; <italic>ibid</italic>., (HSAUP 3922-3), living culture SAUCC 3922-3.</p></tp:treatment-sec><tp:treatment-sec sec-type="description" id="SECID0EPGDI"><title>Description.</title><p><bold><italic><tp:taxon-name><tp:taxon-name-part taxon-name-part-type="genus" reg="Endogenic">Endogenic</tp:taxon-name-part></tp:taxon-name></italic></bold> on diseased leaves of <italic><tp:taxon-name><tp:taxon-name-part taxon-name-part-type="genus" reg="Phragmites">Phragmites</tp:taxon-name-part><tp:taxon-name-part taxon-name-part-type="species" reg="australis">australis</tp:taxon-name-part></tp:taxon-name></italic>. <bold><italic><tp:taxon-name><tp:taxon-name-part taxon-name-part-type="genus" reg="Mycelia">Mycelia</tp:taxon-name-part></tp:taxon-name></italic></bold> are superficial and immersed, 2.1–2.9 µm wide, branched, membranous and hyaline. <bold><italic>Conidia</italic></bold> are solitary, hyaline, straight, oblong to ellipsoid, 12.3–15 × 3.5–5.6 µm, multi-guttulate, apex rounded, base usually flattened. <bold><italic>Conidiophores</italic></bold> were not observed, chlamydospores were not observed, sexual morphs were not observed, see Fig. <xref ref-type="fig" rid="F6">6</xref>.</p><fig id="F6" position="float" orientation="portrait"><object-id xmlns:xlink="http://www.w3.org/1999/xlink" content-type="doi" xlink:type="simple">10.3897/mycokeys.106.127355.figure6</object-id><object-id xmlns:xlink="http://www.w3.org/1999/xlink" content-type="arpha" xlink:type="simple">A220DFD4-24DD-51C4-B23E-9BFE4ADF0E71</object-id><label>Figure 6.</label><caption><p><italic><tp:taxon-name><tp:taxon-name-part taxon-name-part-type="genus" reg="Microdochium">Microdochium</tp:taxon-name-part><tp:taxon-name-part taxon-name-part-type="species" reg="sinense">sinense</tp:taxon-name-part></tp:taxon-name></italic><bold>a</bold> diseased symptoms on a leaf of <italic><tp:taxon-name><tp:taxon-name-part taxon-name-part-type="genus" reg="Phragmites">Phragmites</tp:taxon-name-part><tp:taxon-name-part taxon-name-part-type="species" reg="australis">australis</tp:taxon-name-part></tp:taxon-name></italic><bold>b, c</bold> colonies on PDA from above and below after 14 days <bold>d</bold> conidiomata on PDA <bold>e, f</bold> conidia. Scale bars: 10 μm (<bold>e–f</bold>).</p></caption><graphic xmlns:xlink="http://www.w3.org/1999/xlink" xlink:href="mycokeys-106-303-g006.jpg" position="float" orientation="portrait" xlink:type="simple" id="oo_1084665.jpg"><uri content-type="original_file" xlink:type="simple">https://binary.pensoft.net/fig/1084665</uri></graphic></fig></tp:treatment-sec><tp:treatment-sec sec-type="description" id="SECID0EJJDI"><title>Culture characteristics.</title><p>Cultures incubated on PDA at 25 °C in darkness, reach-ing 72–76 mm diam., had a growth rate of 5.1–5.4 mm/day after 14 days, with moder-ate aerial mycelia, milky white to grey‐white, with irregular margin, reverses light brown in the centre, with grey‐white and regular margin.</p></tp:treatment-sec><tp:treatment-sec sec-type="notes" id="SECID0EOJDI"><title>Notes.</title><p>Phylogenetic analyses of four combined genes (ITS, LSU, RPB2 and TUB2) showed that SAUCC 3922-1 and SAUCC 3922-3 clustered with the type collection of <italic><tp:taxon-name><tp:taxon-name-part taxon-name-part-type="genus" reg="Microdochium">Microdochium</tp:taxon-name-part><tp:taxon-name-part taxon-name-part-type="species" reg="sinense">sinense</tp:taxon-name-part></tp:taxon-name></italic> with strong support (Fig. <xref ref-type="fig" rid="F1">1</xref>). We, therefore, identified the isolated strains (SAUCC 3922-1 and SAUCC 3922-3) as <italic><tp:taxon-name><tp:taxon-name-part taxon-name-part-type="genus" reg="Microdochium">Mi.</tp:taxon-name-part><tp:taxon-name-part taxon-name-part-type="species" reg="sinense">sinense</tp:taxon-name-part></tp:taxon-name></italic>. Morphologically, the conidia of the both (newly isolated and type) were similar (12.3–15 × 3.5–5.6 vs. 11.5–19.34 × 2.8–5.4 µm).</p></tp:treatment-sec><tp:treatment-sec><!--Section generated to contain objects referenced in tp:taxon-treatment.--><fig id="F1" position="float" orientation="portrait"><object-id xmlns:xlink="http://www.w3.org/1999/xlink" content-type="doi" xlink:type="simple">10.3897/mycokeys.106.127355.figure1</object-id><object-id xmlns:xlink="http://www.w3.org/1999/xlink" content-type="arpha" xlink:type="simple">17A74575-BA9B-54C0-8BDA-9B901BBD685E</object-id><label>Figure 1.</label><caption><p>A maximum likelihood tree was constructed using a combined dataset of ITS, LSU, RPB2, and TUB2 sequence data. Branch support values, shown as <abbrev xmlns:xlink="http://www.w3.org/1999/xlink" xlink:title="maximum likelihood" id="ABBRID0EDACI" xlink:type="simple">ML</abbrev>/BIPP, are indicated above the nodes: MLBV ≥ 70% on the left and BIPP ≥ 0.90 on the right. Ex-type cultures are denoted in bold and marked with an asterisk (*). Strains from the current study are highlighted in red. The tree was rooted with <italic><tp:taxon-name><tp:taxon-name-part taxon-name-part-type="genus" reg="Cryptostroma">Cryptostroma</tp:taxon-name-part><tp:taxon-name-part taxon-name-part-type="species" reg="corticale">corticale</tp:taxon-name-part></tp:taxon-name></italic> (CBS 218.52). The scale bar at the bottom center represents 0.05 substitutions per site.</p></caption><graphic xmlns:xlink="http://www.w3.org/1999/xlink" xlink:href="mycokeys-106-303-g001.jpg" position="float" orientation="portrait" xlink:type="simple" id="oo_1084660.jpg"><uri content-type="original_file" xlink:type="simple">https://binary.pensoft.net/fig/1084660</uri></graphic></fig></tp:treatment-sec></tp:taxon-treatment>
