# Supplementary material for: ﻿Phylogenomics, taxonomy and morphological characters of the Microdochiaceae (Xylariales, Sordariomycetes)
Source: MycoKeys. 2024 Jul 3;106:303–25. doi: 10.3897/mycokeys.106.127355 (PMC11237568; doi:10.3897/mycokeys.106.127355)
Supplement: Supplementary material 4 — The sequence of phylogenomic analysis [file mycokeys-106-303-s004.txt]

 >Cryptostroma_corticale_CBS_218_52
GTTGGTAGGAGCTA-------------------CCCTGCAGCACGCCAAA---------------------------------------------------------GGCCTG----CCGAAGGAC-CCCCAAACTCTG---AATCTACTGTATCTCTGAGT-ATAACACAAAAATAAGTTAAAACTTTCAACAACGGATCTCTTGGTTCTGGCATCGATGAAGAACGCAGCGAAATGCGATAAGTAATGTGAATTGCAGAATTCAGTGAATCATCGAATCTTTGAACGCACATTGCGCCCAATAGTATTCTGTTGGGCATGCCTGTTCGAGCGTCATTTCGACCATTAAGCACCATTTGCTTAGCGTTGGGAATTTACGTTA--CTGTAATTCCTCAAATCCAG-TGGCGGAGCT-GGGTCATGCTCTAAGCGTAGTAATT--ATTTTCTCGCTTCTG-AAGCTGGCCTGTATCCTGCCGTAAA------------ACCCCCAAA------------TTATAACTG----GTTGACCTCGGATCAGGTAGGAGATTGCCCTAGTAACGGCG-AGTGAAGCGGCAACAGCTCAAATTTGAAATCTGGCCTTCGGGTCCGAATTGTAATTTGTAGAGGATGCTTTTGGCGCGGTGCCTTCCGAGTTCCCTGGAACGGGACGCCTTAGAGGGTGAGAGCCCCGTACGGTTGGACACCAAGCCTCTGTAAAGCTCCTTCGACGAGTCGAGTAGTTTGGGAATGCTGCTCTAAATGGGAGGTAAATTTCTTCTAAAGCTAAATACCGGCCAGAGACCGATAGCGCACAAGTAGAGTGATCGAAAGATGAAAAGCACTTTGAAAAGAGGGTTAAATAGCACGTGAAATTGTTGAAAGGGAAGCGTTTACGGCCAGACCTTTTCCTGGCGGATCATCCTGTGTTCTCACTGGTGCACTCCGCTAGGTTTAGGCCAGCATCGGCTTCTGTAGGGGGATAAAAGCCCTGGGAAAGTAGCTCTCTAGGGAGTGTTATAGCCCTAAGCATAATACCCTTATGGGGGCCGAGGACCGCGC-TCTGCAAGGATGCTGGCGTAATGGTCGTCAACGACCCGTCTTGAAACACGGACCAAGGAGTCGAACATTTGTGCGAGTGTTTGGGTGTCAAACCCTCACGCGTAATGAAAGTGAACGGAGGTGAGAGCCCTTTACGGGGTGCATCATCGACCGATCCTGATGTCTTCGGATGGATTTGAGTAAGAGCATAAATGTTCGGACCCGAAAGATGGTGAACTATGCGTGGATAGGGTGAAGCCAGAGGAAACTCTGGTGGAGGCTCGCAGCGGTTCTGACGTGCAAATCGATCGTCAAATCTGCGCATGGGGGCGAAAGA-CTTATCGAACCATCTAGTAGCT-GGTTACCGCCGA---------------------------------------------------------------------------------------------------------------------------------------------------------------------------------------------------------------------------------------------------------------------------------------------------------------------------------------------------------------------------------------------------------------------CGATACACATTTTCCTCTACTCTCTCTCACTTGAGACGTACAAACA-CCCCCGTAGGAAGAGATGGCAAGCTCGCCAAGCCACGGCAACTTCATAATACCCACTGGGGTCTTGTCTGTCCGGCAGAGACGCCCGAAGGTCAAGCTTGTGGTCTGGTGAAGAACCTGTCATTAATGTGCTCTATCAGTGTGGGCACATCGACGGAACCCATTATTGATTACATGATTACCCGAAACATGGAAGTGCTTGAAGAGTACGAGCCCATGCGATATCCTCATGCCACCAAGATCTTCCTCAACGGCTCATGGATTGGTGTTCACCAGGACCCGAAGGCGCTCGTCAGGGATGTCCAGCAACTACGCCGAAGCAACCAGATTCCAGCGGAGGTGTCCCTAGTTCGCGACATCCGAGACCGTGAGTTTAAGATTTTCTCAGATGCTGGTCGGGTCATGCGACCCTTGTTCGTTGTCGAGCAGGAGGACGTGCCCGAGACCGGTGTCGACAAGGGATCACTAGCTCTCAACAAGGACATGGTGAGAAGACTCGAAATCGACCAAACGCTCCCCCCTGGAAGCGAAGAGTACTATGGCTGGCAAGGCTTGGTAAACGATGGTGTCATTGAATACCTCGACGCGGAAGAAGAAGAGACTGCTATGATATGCATGACGCCGGAAGATCTCGAGATCTATCGGATGACTAAGCTCGGCCACGAGATTGTGAATGACAACGGAGACGACCTTAATAAGCGACTCAAGACAAAAATAAATCCAACGACTCACATGTATACACATTGCGAAATCCATCCTAGCATGCTTCTGGGTATCTGCGCCAGCATTATCCCCTTCCCTGACTGGAAACAAGTATGTCCCTCGCGCCGTCCTGGTCGATCTCGAGCCCGGCACCATGGACGCCGTCCGCGCTGGCCCCTTCGGTCAGCTTTTCCGCCCCGACAACTTCGTCTTCGGTCAGTCTGGTGCTGGCAACAACTGGGCCAAGGGTCACTACACTGAGGGTGCCGAGCTGGTCGACCAGGTTCTCGATGTCGTCCGTCGCGAGGCTGAGGGCTGCGACTGTCTCCAGGGTTTCCAGATCACCCACTCCCTCGGTGGTGGTACTGGTGCTGGTATGGGTACCCTGCTGATCTCCAAGATCCGCGAGGAGTTCCCCGACCGAATGATGGCTACTTTCTCCGTCGTTCCCTCGCCCAAGGTCTCCGACACCGTCGTCGAGCCCTATAACGCCACCCTCTCCGTCCACCAGTTGGTTGAGAACTCGGACGAGACCTTCTGCATTGACAACGAAGCTCTGTACGACATCTGCATGCGTACTCTCAAGCTGTCCAACCCTTCATACGGCGACCTGAACCACCTGGTTTCCGCTGTTATGTCTGGTGTCACTACTTGCCTGCGATTCCCCGGCCAGCTGAACTCCGACCTACGAAAGTTGGCTGTCAACATGGTGCCCTTCCCTCGTCTGCATTTCTTCATGGTCGGCTTCGCTCCCCTGACCAGCCGTGGTGCTCACTCGTTCCGTGCTGTCACCGTTCCCGAGTTGACCCAG
>Idriella_lunata_strain_CBS_204_56_T
CTGCGGAGGGATCA-TTACTGAGTT-TTAAACTCCCAAACCATTGTGAAC-TTACCACTGTTGCCTCGGCGG--CAGTCCTCTTCTCACGA---------AGTAGGCGGCC-G----CCGGTGGAC-TACTAAACTCTTGTTAATTTTTGTCAATTCTGAATTAAAA--ACTTAATAAGTTAAAACTTTCAACAACGGATCTCTTGGTTCTGGCATCGATGAAGAACGCAGCGAAATGCGATAAGTAATGTGAATTGCAGAATTCAGTGAATCATCGAATCTTTGAACGCACATTGCGCCCATTAGTATTCTAGTGGGCATGCCTGTTCGAGCGTCATTTCAACCCTTAAGC----TTAGCTTAGTATTGGGAATCTGC-CTAAACCGCAGTTCCTTAAATCTAGTTGGCAGAGCA-CATCTGTACTCTGAGCGTAGTAATTC-ATTATCTCGCTTTCTGAAGACAGTTGTACGATCGCCATAAACCT---------ATTTA---------------TTTTTTAATG----GTTGACCTCGGATCAGGTAGGAGATTGCCCCAGTAACGGCG-AGTGAAGCGGCAACAGCTCAAATTTGAAATCTGGCCTTCTGGTCCGAATTGTAATTTGTAGAGGATGCTTTTGGTTAGGTACCTTCCGAGTTCCTTGGAACAGGACGCCTTAGAGGGTGAGAGCCCCGTACGGTTGGATACCGAGCCTCTGTAAAGCTCCTTCGACGAGTCGAGTAGTTTGGGAATGCTGCTCTAAATGGGAGGTAAATTTCTTCTAAAGCTAAATACCGGCCAGAGACCGATAGCGCACAAGTAGAGTGATCGAAAGATGAAAAGCACTTTGAAAAGAGGGTTAAATAGTACGTGAAATTGTTGAAAGGGAAGGGCTTATGACCAGACCTTTGCCTTGCGGATCATCCGGTGTTCTCACCGGTGCACTTCGCTTGGTTTAGGCCAGCATCGATTTCGGTAGGGGGATAAAGACTTTAGTAATGTGGCTCCTCCGGGAGTGTTATAGACTATTGTGTAATACCTTTACTGGGATCGAGGACCGCGCTTCGGCTAGGATGCTGGCATAATGGTCATCAGCCACCCGTCTTGAAACACGGACCAAGGAGTCGAACATTTATGCGAGTGTTTGGGTGTTAAACCCTCACGCGTAATGAAAGTGAACGGAGGTGAGAGCCCTTTT--GGGTGCATCATCGACCGATCCTGATGTCTTCGGATGGATTTGAGTAAGAGCATAACTGTTCGGACCCGAAAGATGGTGAACTATGCGTGGATAGGGTGAAGCCAGAGGAAACTCTGGTGGAGGCTCGCAGCGGTTCTGACGTGCAAATCGATCGTCAAATCTGCGCATGGGGGCGAAAGA-CTAATCGA-----------------------------------------------------------------------------------------------------------------------------------------------------------------------------------------------------------------------------------------------------------------------------------------------------------------------------------------------------------------------------------------------------------------------------------------------------------------------------------------------------------------------------------------------------------------------------------------------------------------------------------------------------------------------------------------------------------------------------------------------------------------------------------------------------------------------------------------------------------------------------------------------------------------------------------------------------------------------------------------------------------------------------------------------------------------------------------------------------------------------------------------------------------------------------------------------------------------------------------------------------------------------------------------------------------------------------------------------------------------------------------------------------------------------------------------------------------------------------------------------------------------------------------------------------------------------------------------------------------------------------------------------------------------------------------------------------------------------------------------------------------------------------------------------------------------------------------------------------------------------------------------------------------------------------------------------------------------------------------------------------------------------------------------------------------------------
>Idriella_lunata_strain_CBS_177_57_
CTGCGGAGGGATCA-TTACTGAGTT-TTAAACTCCCAAACCATTGTGAAC-TTACCACTGTTGCCTCGGCGG--CAGTCCTCTTCTCACGA---------AGTAGGCGGCC-G----CCGGTGGAC-TACTAAACTCTTGTTAATTTTTGTCAATTCTGAATTAAAA--ACTTAATAAGTTAAAACTTTCAACAACGGATCTCTTGGTTCTGGCATCGATGAAGAACGCAGCGAAATGCGATAAGTAATGTGAATTGCAGAATTCAGTGAATCATCGAATCTTTGAACGCACATTGCGCCCATTAGTATTCTAGTGGGCATGCCTGTTCGAGCGTCATTTCAACCCTTAAGC----TTAGCTTAGTATTGGGAATCTGC-CTAAACCGCAGTTCCTTAAATCTAGTTGGCAGAGCA-CATCTGTACTCTGAGCGTAGTAATTC-ATTATCTCGCTTTCTGAAGACAGTTGTACGATCGCCATAAACCT---------ATTTA---------------TTTTTTAATG----GTTGACCTCGGATCAGGTAGGAGATTGCCCCAGTAACGGCG-AGTGAAGCGGCAACAGCTCAAATTTGAAATCTGGCCTTCTGGTCCGAATTGTAATTTGTAGAGGATGCTTTTGGTTAGGTACCTTCCGAGTTCCTTGGAACAGGACGCCTTAGAGGGTGAGAGCCCCGTACGGTTGGATACCGAGCCTCTGTAAAGCTCCTTCGACGAGTCGAGTAGTTTGGGAATGCTGCTCTAAATGGGAGGTAAATTTCTTCTAAAGCTAAATACCGGCCAGAGACCGATAGCGCACAAGTAGAGTGATCGAAAGATGAAAAGCACTTTGAAAAGAGGGTTAAATAGTACGTGAAATTGTTGAAAGGGAAGGGCTTATGACCAGACCTTTGCCTTGCGGATCATCCGGTGTTCTCACCGGTGCACTTCGCTTGGTTTAGGCCAGCATCGATTTCGGTAGGGGGATAAAGACTTTAGTAATGTGGCTCCTCCGGGAGTGTTATAGACTATTGTGTAATACCTTNACTGGGATCGAGGACCGCGCTTCGGCTAGGATGCTGGCATAATGGTCATCAGCCACCCGTCTTGAAACACGGACCAAGGAGTCGAACATTTATGCGAGTGTTTGGGTGTTAAACCCTCACGCGTAATGAAAGTGAACGGAGGTGAGAGCCCTTTT--GGGTGCATCATCGACCGATCCTGATGTCTTCGGATGGATTTGAGTAAGAGCATAACTGTTCGGACCCGAAAGATGGTGAACTATGCGTGGATAGGGTGAAGCCAGAGGAAACTCTGGTGGAGGCTCGCAGCGGTTCTGACGTGCAAATCGATCGTCAAATCTGCGCATGGGGGCGAAAGA-CTAATCGAAC---------------------------------------------------------------------------------------------------------------------------------------------------------------------------------------------------------------------------------------------------------------------------------------------------------------------------------------------------------------------------------------------------------------------------------------------------------------------------------------------------------------------------------------------------------------------------------------------------------------------------------------------------------------------------------------------------------------------------------------------------------------------------------------------------------------------------------------------------------------------------------------------------------------------------------------------------------------------------------------------------------------------------------------------------------------------------------------------------------------------------------------------------------------------------------------------------------------------------------------------------------------------------------------------------------------------------------------------------------------------------------------------------------------------------------------------------------------------------------------------------------------------------------------------------------------------------------------------------------------------------------------------------------------------------------------------------------------------------------------------------------------------------------------------------------------------------------------------------------------------------------------------------------------------------------------------------------------------------------------------------------------------------------------------------------------------
>Idriella_sp._strain_CGMCC_3_20778_T_
--------TGGCAACTGAC-------TTCTACTCCC-AACCATTGTGAAC-TTACCACTGTTGCCTCGGCGGCAGGCTTCTTCTCACG------------AGGAAGCAGCT-G----CCGGTGGAC-TACTAAACTCTTGTTAATTTTTGTCAATTCTGAATTAAAA--ACTTAATAAGTTAAAACTTTCAACAACGGATCTCTTGGTTCTGGCATCGATGAAGAACGCAGCGAAATGCGATAAGTAATGTGAATTGCAGAATTCAGTGAATCATCGAATCTTTGAACGCACATTGCGCCCATTAGTATTCTAGTGGGCATGCCTGTTCGAGCGTCATTTCAACCCTTAAGC----TTAGCTTAGTATTGGGAATCTGC--TTAAACGCAGCTCCTTAAATCTAGTTGGCAGAGCA-CAGCTGTACTCTGAGCGTAGTAATTC-ATTATCTCGCTTTCTGAAGACAGTTGTACGATCGCCATAAACCT---------ATTTA---------------TTTTTTAATG----GTTGACCTCGGATCAGGTAGGA----------------------------------------AATTTGAAATCTGGCCTTCTGGTCCGAATTGTAATTTGTAGAGGATGCTTTTGGTTAGGTACCTTCCGAGTTCCTTGGAACAGGACGCCTTAGAGGGTGAGAGCCCCGTACGGTTGGATACCGAGCCTCTGTAAAGCTCCTTCGACGAGTCGAGTAGTTTGGGAATGCTGCTCTAAATGGGAGGTAAATTTCTTCTAAAGCTAAATACCGGCCAGAGACCGATAGCGCACAAGTAGAGTGATCGAAAGATGAAAAGCACTTTGAAAAGAGGGTTAAATAGTACGTGAAATTGTTGAAAGGGAAGGGCTTATGACCAGACCTTTGCCTTGCGGATCATCCGGTGTTCTCACCGGTGCACTTCGCTTGGTTTAGGCCAGCATCGATTTCGGTAGGGGGATAAAGACCTTGGTAATGTGGCTCCTCCGGGAGTGTTATAGACCATTGTGTAATACCTTTACTGGGATCGAGGACCGCGCTTCGGCTAGGATGCTGGCATAATGGTCATCAGCCACCCGTCTTGAAACACGGACCAAGGAGTCGAACATTTATGCGAGTGTTTGGGTGTTAAACCCTCACGCGTAATGAAAGTGAACGGAGGTGAGAGCCCTTAC--GGGTGCATCATCGACCGATCCTGATGTCTTCGGATGGATTTGAGTAAGAGCATAACTGTTCGGACCCGAAAGATGGTGAACTATGCGTGGATAGGGTGAAGCCAGAGGAAACTCTGGTGGAGGCTCGCAGCGGTTCTGACGTGCAAATCGATCGTCAAATCTGCGCATGGGGGCGAAAGA-CTAATCGAACCATCTAGTAGCT-GGTTACCGCCGAAGTTTCCCTCAGGATAGCAGTGTTGTATTCAGTTTTATGAGGTAAAGCGAATGATTAGGGACTCGGGGGCGCTATATTGCCTTCATCCATTCTCAAACTTTAAATATGTAAGAAGCCCTTGTTGCTTAATTGAACGTGGGCATTCGAATGTATCAACACTAGTGGGCCATTTTTGGTAAGCAGAACTGGCGATGCGGGATGAACCGAACGCGAGGTTAAGGTGCCAGAGTAGACGCTCATCAGACACCACAAAAGGTGTTAGTACATCTTGACAGCAGGACGGTGGCCATGGAAGTCGGAATCCGCTAAGGACTGTGTAACAACTCACCTGCCGAATGTACTAGCCCTGAAAATGGATGGCGCTCAAGCGTCTCACCCATACCTCGCCCTTAGGG-------------------------------------------------------------------------------------------------------------------------------------------------------------------------------------------------------------------------------------------------------------------------------------------------------------------------------------------------------------------------------------------------------------------------------------------------------------------------------------------------------------------------------------------------------------------------------------------------------------------------------------------------------------------------------------------------------------------------------------------------------------------------------------------------------------------------------------------------------------------------------------------CCGGCAACAAGTATGTTCCTCGCGCTGTCCTCGTCGATCTCGAGCCCGGTACCATGGACGCTGTCCGTGCCGGTCCCTTCGGCCAGCTTTTCCGCCCCGACAACTTCGTCTTCGGTCAGTCCGGTGCTGGCAACAACTGGGCCAAGGGTCATTACACTGAGGGTGCCGAACTTGTCGACCAGGTGCTCGATGTCGTCCGTCGCGAGGCTGAGGGCTGCGACTGCCTCCAGGGCTTCCAGATCACCCACTCTCTCGGTGGTGGTACCGGTGCCGGTATGGGTACCTTGCTCATCTCCAAGATTCGCGAGGAGTTCCCCGACCGCATGATGGCTACCTTCTCCGTCGTTCCCTCCCCCAAGGTCTCCGACACCGTCGTTGAGCCCTACAACGCCACCCTGTCGGTGCACCAGCTCGTCGAGAACTCGGACGAGACCTTCTGCATTGATAACGAGGCCCTCTACGACATCTGCATGCGCACTCTTAAGCTCTCCAACCCCTCGTACGGCGATCTGAACTACCTCGTCTCCGCCGTCATGTCCGGTGTCACCACCTGCCTGCGCTTCCCCGGTCAGCTCAACTCTGATCTGCGCAAGCTGGCTGTCAACATGGTTCCCTTCCCTCGTCTGCACTTCTTCATGGTCGGCTTTGCTCCCCTGACCAGCCGTGGCGCCTACACCTTCCGTGCCGTCACTGTTCCCGAGTTGACCCAG
>Idriella_chlamydospora_GZUIFR_21_922
--------TGGCAACTGAC-------TTCTACTCCC-AACCATTGTGAAC-TTACCACTGTTGCCTCGGCGGCAGGCTTCTTCTCACG------------AGGAAGCAGCT-G----CCGGTGGAC-TACTAAACTCTTGTTAATTTTTGTCAATTCTGAATTAAAA--ACTTAATAAGTTAAAACTTTCAACAACGGATCTCTTGGTTCTGGCATCGATGAAGAACGCAGCGAAATGCGATAAGTAATGTGAATTGCAGAATTCAGTGAATCATCGAATCTTTGAACGCACATTGCGCCCATTAGTATTCTAGTGGGCATGCCTGTTCGAGCGTCATTTCAACCCTTAAGC----TTAGCTTAGTATTGGGAATCTGC--TTAAACGCAGCTCCTTAAATCTAGTTGGCAGAGCA-CAGCTGTACTCTGAGCGTAGTAATTC-ATTATCTCGCTTTCTGAAGACAGTTGTACGATCGCCATAAACCT---------ATTTA---------------TTTTTTAATG----GTTGACCTCGGATCAGGTAGGA----------------------------------------AATTTGAAATCTGGCCTTCTGGTCCGAATTGTAATTTGTAGAGGATGCTTTTGGTTAGGTACCTTCCGAGTTCCTTGGAACAGGACGCCTTAGAGGGTGAGAGCCCCGTACGGTTGGATACCGAGCCTCTGTAAAGCTCCTTCGACGAGTCGAGTAGTTTGGGAATGCTGCTCTAAATGGGAGGTAAATTTCTTCTAAAGCTAAATACCGGCCAGAGACCGATAGCGCACAAGTAGAGTGATCGAAAGATGAAAAGCACTTTGAAAAGAGGGTTAAATAGTACGTGAAATTGTTGAAAGGGAAGGGCTTATGACCAGACCTTTGCCTTGCGGATCATCCGGTGTTCTCACCGGTGCACTTCGCTTGGTTTAGGCCAGCATCGATTTCGGTAGGGGGATAAAGACCTTGGTAATGTGGCTCCTCCGGGAGTGTTATAGACCATTGTGTAATACCTTTACTGGGATCGAGGACCGCGCTTCGGCTAGGATGCTGGCATAATGGTCATCAGCCACCCGTCTTGAAACACGGACCAAGGAGTCGAACATTTATGCGAGTGTTTGGGTGTTAAACCCTCACGCGTAATGAAAGTGAACGGAGGTGAGAGCCCTTAC--GGGTGCATCATCGACCGATCCTGATGTCTTCGGATGGATTTGAGTAAGAGCATAACTGTTCGGACCCGAAAGATGGTGAACTATGCGTGGATAGGGTGAAGCCAGAGGAAACTCTGGTGGAGGCTCGCAGCGGTTCTGACGTGCAAATCGATCGTCAAATCTGCGCATGGGGGCGAAAGA-CTAATCGAACCATCTAGTAGCT-GGTTACCGCCGAAGTTTCCCTCAGGATAGCAGTGTTGTATTCAGTTTTATGAGGTAAAGCGAATGATTAGGGACTCGGGGGCGCTATATTGCCTTCATCCATTCTCAAACTTTAAATATGTAAGAAGCCCTTGTTGCTTAATTGAACGTGGGCATTCGAATGTATCAACACTAGTGGGCCATTTTTGGTAAGCAGAACTGGCGATGCGGGATGAACCGAACGCGAGGTTAAGGTGCCAGAGTAGACGCTCATCAGACACCACAAAAGGTGTTAGTACATCTTGACAGCAGGACGGTGGCCATGGAAGTCGGAATCCGCTAAGGACTGTGTAACAACTCACCTGCCGAATGTACTAGCCCTGAAAATGGATGGCGCTCAAGCGTCTCACCCATACCTCGCCCTTAGGG-------------------------------------------------------------------------------------------------------------------------------------------------------------------------------------------------------------------------------------------------------------------------------------------------------------------------------------------------------------------------------------------------------------------------------------------------------------------------------------------------------------------------------------------------------------------------------------------------------------------------------------------------------------------------------------------------------------------------------------------------------------------------------------------------------------------------------------------------------------------------------------------CCGGCAACAAGTATGTTCCTCGCGCTGTCCTCGTCGATCTCGAGCCCGGTACCATGGACGCTGTCCGTGCCGGTCCCTTCGGCCAGCTTTTCCGCCCCGACAACTTCGTCTTCGGTCAGTCCGGTGCTGGCAACAACTGGGCCAAGGGTCATTACACTGAGGGTGCCGAACTTGTCGACCAGGTGCTCGATGTCGTCCGTCGCGAGGCTGAGGGCTGCGACTGCCTCCAGGGCTTCCAGATCACCCACTCTCTCGGTGGTGGTACCGGTGCCGGTATGGGTACCTTGCTCATCTCCAAGATTCGCGAGGAGTTCCCCGACCGCATGATGGCTACCTTCTCCGTCGTTCCCTCCCCCAAGGTCTCCGACACCGTCGTTGAGCCCTACAACGCCACCCTGTCGGTGCACCAGCTCGTCGAGAACTCGGACGAGACCTTCTGCATTGATAACGAGGCCCTCTACGACATCTGCATGCGCACTCTTAAGCTCTCCAACCCCTCGTACGGCGATCTGAACTACCTCGTCTCCGCCGTCATGTCCGGTGTCACCACCTGCCTGCGCTTCCCCGGTCAGCTCAACTCTGATCTGCGCAAGCTGGCTGTCAACATGGTTCCCTTCCCTCGTCTGCACTTCTTCATGGTCGGCTTTGCTCCCCTGACCAGCCGTGGCGCCTACACCTTCCGTGCCGTCACTGTTCCCGAGTTGACCCAG
>Idriella_multiformispora_CGMCC_3_20779_T
-------GGGG----CTCCTGAGC--ATCTACTCCC--AACCATTGTGAC-TTACCACTGTTGCCTCGGCGGCGACCTCCTTCTGTTTGTTCAGT-----TGGGGAAAACC-G----CCGGTGGAC-TACTAAACTCTTGTTAATTTTTGTC-AATCTGAATAAAAA--ACTTAATAAGTTAAAACTTTCAACAACGGATCTCTTGGTTCTGGCATCGATGAAGAACGCAGCGAAATGCGATAAGTAATGTGAATTGCAGAATTCAGTGAATCATCGAATCTTTGAACGCACATTGCGCCCATTAGTATTCTAGTGGGCATGCCTGTTCGAGCGTCATTTCAACCCTTAAGC----TTAGCTTAGTATTGGGAATCTGC--TTAACCGCAGCTCCTTAAATCTAGTTGGCAGAGCA-CAGCTGTACTCTGAGCGTAGTAATTC-ATTATCTCGCTTTCTGAAGACAGTCGTACGATAGCCACAAACTTTGC------ATCTT--------GCAAAC--TTTTTAATG----GTTGACCTCGGATCAGGTAGGA--------------------------------------------------CTGGCCTTCTGGTCCGAATTGTAATTTGTAGAGGATGCTTTTGGTTAGGTACCTTCCGAGTTCCTTGGAACAGGACGCCTTAGAGGGTGAGAGCCCCGTACGGTTGGATACCGAGCCTCTGTAAAGCTCCTTCGACGAGTCGAGTAGTTTGGGAATGCTGCTCTAAATGGGAGGTAAATTTCTTCTAAAGCTAAATACCGGCCAGAGACCGATAGCGCACAAGTAGAGTGATCGAAAGATGAAAAGCACTTTGAAAAGAGGGTTAAATAGTACGTGAAATTGTTGAAAGGGAAGGGCTTATGACCAGACCTTTGCCTTGCGGATCATCCGGTGTTCTCACCGGTGCACTTCGCTTGGTTTAGGCCAGCATCGATTTCGGTAGGGGGATAAAGACTTTGGTAACGTAGCTCCCTCGGGAGTGTTATAGACCTTTGTGTAATACCTTTACTGGGATCGAGGACCGCGCTTCGGCTAGGATGCTGGCATAATGGTCATCAGCCACCCGTCTTGAAACACGGACCAAGGAGTCGAACATTTATGCGAGTGTTTGGGTGTTAAACCCTCACGCGTAATGAAAGTGAACGGAGGTGAGAGCCCTTTA--GGGTGCATCATCGACCGATCCTGATGTCTTCGGATGGATTTGAGTAAGAGCATAACTGTTCGGACCCGAAAGATGGTGAACTATGCGTGGATAGGGTGAAGCCAGAGGAAACTCTGGTGGAGGCTCGCAGCGGTTCTGACGTGCAAATCGATCGTCAAATCTGCGCATGGGGGCGAAAGA-CTAATCGAACCATCTAGTAGCT-GGTTACCGCCGAAGTTTCCCTCAGGATAGCAGTGTTGTATTCAGTTTTATGAGGTAAAGCGAATGATTAGGGACTCGGGGGCGCTATATTGCCTTCATCCATTCTCAAACTTTAAATATGTAAGAAGCCCTTGTTGCTTAATTGAACGTGGGCATTCGAATGTATCAACACTAGTGGGCCATTTTTGGTAAGCAGAACTGGCGATGCGGGATGAACCGAACGCGAGGTTAAGGTGCCAGAGTAGACGCTCATCAGACACCACAAAAGGTGTTAGTACATCTTGACAGCAGGACGGTGGCCATGGAAGTCGGAATCCGCTAAGGACTGTGTAACAACTCACCTGCCGAATGTACTAGCCCTGAAAATGGATGGCGCTCAAGCGTCTCACCCATACCTCGCCCTCAGGGTAGAAACGATAGATACACTTTTGCTTCCACATTATCTCATTTGCGCAGAACCAATA-CCCCCGTCGGCAGAGACGGAAAACTGGCCAAACCCCGTCAGCTCCACAACACCCATTGGGGTCTTGTTTGTCCTGCTGAAACTCCTGAAGGACAGGCTTGTGGTTTGGTCAAGAACCTGTCTCTCATGTGCTCCGTCAGTGTCGGTACGTCGACAGAGCCCATTATTGACTACATGATCACTCGTAACATGGAAGTCCTGGAGGAGTATGAGCCATTGCGATATCCCAATGCAACCAAGATTTTCCTTAATGGATCTTGGATTGGTGTCCATCAGGACCCCAAAACACTTGTCAGGGATGTCCAGATGCTCCGCCGCAACAACCAGATTCCGGCTGAGGTCTCGCTTGTCCGCGATATCCGAGACCGTGAGTTCAAGATCTTCTCGGATGCAGGCCGTGTCATGCGGCCTCTTCTCGTTGTAGAGCAGGAGGACAACCCAGAGACAGGCGTCGAAAAGGGTTCCCTTGTTCTGAACAAGAGCCATATTGCCAGATTGGAAGCAGACCAAGCCTTACCGCCGGGCAGCGAAGACTATTTCGGTTGGCAGGGCCTGGTTAATGCTGGAGTTATCGAGTATCTCGACGCTGAAGAAGAAGAGACTACCATGATTTGCATGACTCCAGAGGATCTCGAGACCTACCGTTTGACAAAACAAGGCCACGACATGACACAGGACAATAGTGAGGAGCCCAACAAACGTCTGAAGACTAGGATGAACCCAACGACGCACATGTACACTCACTGCGAGATTCATCCCAGCATGCTTTTGGGTATTTGCGCCAGCATTATTCCCTTCCCGGACCGGCAACAAGTACGTTCCCCGTGCCGTCCTCGTCGATCTCGAGCCCGGTACCATGGATGCCGTCCGCGCTGGTCCCTTCGGACAGCTCTTCCGTCCCGACAACTTCGTCTTCGGCCAGTCTGGTGCCGGCAACAACTGGGCCAAGGGTCACTACACTGAGGGTGCTGAGCTTGTCGACCAAGTTCTCGATGTCGTCCGTCGCGAGGCTGAGGGATGCGACTGCCTCCAGGGTTTCCAGATCACCCACTCCCTCGGTGGTGGTACTGGTGCCGGTATGGGTACCTTGCTTATCTCCAAGATCCGCGAGGAGTTCCCCGACCGCATGATGGCTACCTTCTCGGTCGTCCCCTCCCCCAAGGTCTCTGACACCGTCGTCGAGCCCTACAACGCCACCCTGTCGGTGCACCAGCTTGTCGAGAACTCCGACGAGACCTTCTGCATTGACAACGAGGCTCTCTACGACATCTGCATGCGTACCCTCAAGCTGTCCAACCCCTCGTACGGCGACCTGAACTACCTCGTCTCCGCCGTCATGTCGGGTGTCACTACCTGCCTGCGTTTCCCCGGTCAGCTCAACTCTGATCTCCGCAAGCTGGCTGTCAACATGGTTCCCTTCCCTCGTCTGCACTTCTTCATGGTCGGCTTCGCTCCCCTGACCAGCCGTGGTGCCTACACCTTCCGTGCCGTGACCGTTCCCGAGTTGACCCAG
>Idriella_multiformispora_GZUIFR_21_924
-------GGGG----CTCCTGAGC--ATCTACTCCC--AACCATTGTGAC-TTACCACTGTTGCCTCGGCGGCGACCTCCTTCTGTTTGTTCAGT-----TGGGGAAAACC-G----CCGGTGGAC-TACTAAACTCTTGTTAATTTTTGTC-AATCTGAATAAAAA--ACTTAATAAGTTAAAACTTTCAACAACGGATCTCTTGGTTCTGGCATCGATGAAGAACGCAGCGAAATGCGATAAGTAATGTGAATTGCAGAATTCAGTGAATCATCGAATCTTTGAACGCACATTGCGCCCATTAGTATTCTAGTGGGCATGCCTGTTCGAGCGTCATTTCAACCCTTAAGC----TTAGCTTAGTATTGGGAATCTGC--TTAACCGCAGCTCCTTAAATCTAGTTGGCAGAGCA-CAGCTGTACTCTGAGCGTAGTAATTC-ATTATCTCGCTTTCTGAAGACAGTCGTACGATAGCCACAAACTTTGC------ATCTT--------GCAAAC--TTTTTAATG----GTTGACCTCGGATCAGGTAGGA--------------------------------------------------CTGGCCTTCTGGTCCGAATTGTAATTTGTAGAGGATGCTTTTGGTTAGGTACCTTCCGAGTTCCTTGGAACAGGACGCCTTAGAGGGTGAGAGCCCCGTACGGTTGGATACCGAGCCTCTGTAAAGCTCCTTCGACGAGTCGAGTAGTTTGGGAATGCTGCTCTAAATGGGAGGTAAATTTCTTCTAAAGCTAAATACCGGCCAGAGACCGATAGCGCACAAGTAGAGTGATCGAAAGATGAAAAGCACTTTGAAAAGAGGGTTAAATAGTACGTGAAATTGTTGAAAGGGAAGGGCTTATGACCAGACCTTTGCCTTGCGGATCATCCGGTGTTCTCACCGGTGCACTTCGCTTGGTTTAGGCCAGCATCGATTTCGGTAGGGGGATAAAGACTTTGGTAACGTAGCTCCCTCGGGAGTGTTATAGACCTTTGTGTAATACCTTTACTGGGATCGAGGACCGCGCTTCGGCTAGGATGCTGGCATAATGGTCATCAGCCACCCGTCTTGAAACACGGACCAAGGAGTCGAACATTTATGCGAGTGTTTGGGTGTTAAACCCTCACGCGTAATGAAAGTGAACGGAGGTGAGAGCCCTTTA--GGGTGCATCATCGACCGATCCTGATGTCTTCGGATGGATTTGAGTAAGAGCATAACTGTTCGGACCCGAAAGATGGTGAACTATGCGTGGATAGGGTGAAGCCAGAGGAAACTCTGGTGGAGGCTCGCAGCGGTTCTGACGTGCAAATCGATCGTCAAATCTGCGCATGGGGGCGAAAGA-CTAATCGAACCATCTAGTAGCT-GGTTACCGCCGAAGTTTCCCTCAGGATAGCAGTGTTGTATTCAGTTTTATGAGGTAAAGCGAATGATTAGGGACTCGGGGGCGCTATATTGCCTTCATCCATTCTCAAACTTTAAATATGTAAGAAGCCCTTGTTGCTTAATTGAACGTGGGCATTCGAATGTATCAACACTAGTGGGCCATTTTTGGTAAGCAGAACTGGCGATGCGGGATGAACCGAACGCGAGGTTAAGGTGCCAGAGTAGACGCTCATCAGACACCACAAAAGGTGTTAGTACATCTTGACAGCAGGACGGTGGCCATGGAAGTCGGAATCCGCTAAGGACTGTGTAACAACTCACCTGCCGAATGTACTAGCCCTGAAAATGGATGGCGCTCAAGCGTCTCACCCATACCTCGCCCTCAGGGTAGAAACGATAGATACACTTTTGCTTCCACATTATCTCATTTGCGCAGAACCAATA-CCCCCGTCGGCAGAGACGGAAAACTGGCCAAACCCCGTCAGCTCCACAACACCCATTGGGGTCTTGTTTGTCCTGCTGAAACTCCTGAAGGACAGGCTTGTGGTTTGGTCAAGAACCTGTCTCTCATGTGCTCCGTCAGTGTCGGTACGTCGACAGAGCCCATTATTGACTACATGATCACTCGTAACATGGAAGTCCTGGAGGAGTATGAGCCATTGCGATATCCCAATGCAACCAAGATTTTCCTTAATGGATCTTGGATTGGTGTCCATCAGGACCCCAAAACACTTGTCAGGGATGTCCAGATGCTCCGCCGCAACAACCAGATTCCGGCTGAGGTCTCGCTTGTCCGCGATATCCGAGACCGTGAGTTCAAGATCTTCTCGGATGCAGGCCGTGTCATGCGGCCTCTTCTCGTTGTAGAGCAGGAGGACAACCCAGAGACAGGCGTCGAAAAGGGTTCCCTTGTTCTGAACAAGAGCCATATTGCCAGATTGGAAGCAGACCAAGCCTTACCGCCGGGCAGCGAAGACTATTTCGGTTGGCAGGGCCTGGTTAATGCTGGAGTTATCGAGTATCTCGACGCTGAAGAAGAAGAGACTACCATGATTTGCATGACTCCAGAGGATCTCGAGACCTACCGTTTGACAAAACAAGGCCACGACATGACACAGGACAATAGTGAGGAGCCCAACAAACGTCTGAAGACTAGGATGAACCCAACGACGCACATGTACACTCACTGCGAGATTCATCCCAGCATGCTTTTGGGTATTTGCGCCAGCATTATTCCCTTCCCGGACCGGCAACAAGTACGTTCCCCGTGCCGTCCTCGTCGATCTCGAGCCCGGTACCATGGATGCCGTCCGCGCTGGTCCCTTCGGACAGCTCTTCCGTCCCGACAACTTCGTCTTCGGCCAGTCTGGTGCCGGCAACAACTGGGCCAAGGGTCACTACACTGAGGGTGCTGAGCTTGTCGACCAAGTTCTCGATGTCGTCCGTCGCGAGGCTGAGGGATGCGACTGCCTCCAGGGTTTCCAGATCACCCACTCCCTCGGTGGTGGTACTGGTGCCGGTATGGGTACCTTGCTTATCTCCAAGATCCGCGAGGAGTTCCCCGACCGCATGATGGCTACCTTCTCGGTCGTCCCCTCCCCCAAGGTCTCTGACACCGTCGTCGAGCCCTACAACGCCACCCTGTCGGTGCACCAGCTTGTCGAGAACTCCGACGAGACCTTCTGCATTGACAACGAGGCTCTCTACGACATCTGCATGCGTACCCTCAAGCTGTCCAACCCCTCGTACGGCGACCTGAACTACCTCGTCTCCGCCGTCATGTCGGGTGTCACTACCTGCCTGCGTTTCCCCGGTCAGCTCAACTCTGATCTCCGCAAGCTGGCTGTCAACATGGTTCCCTTCCCTCGTCTGCACTTCTTCATGGTCGGCTTCGCTCCCCTGACCAGCCGTGGTGCCTACACCTTCCGTGCCGTGACCGTTCCCGAGTTGACCCAG
>Idriella_multiformispora_GZUIFR_21_925
-------GGGG----CTCCTGAGC--ATCTACTCCC--AACCATTGTGAC-TTACCACTGTTGCCTCGGCGGCGACCTCCTTCTGTTTGTTCAGT-----TGGGGAAAACC-G----CCGGTGGAC-TACTAAACTCTTGTTAATTTTTGTC-AATCTGAATAAAAA--ACTTAATAAGTTAAAACTTTCAACAACGGATCTCTTGGTTCTGGCATCGATGAAGAACGCAGCGAAATGCGATAAGTAATGTGAATTGCAGAATTCAGTGAATCATCGAATCTTTGAACGCACATTGCGCCCATTAGTATTCTAGTGGGCATGCCTGTTCGAGCGTCATTTCAACCCTTAAGC----TTAGCTTAGTATTGGGAATCTGC--TTAACCGCAGCTCCTTAAATCTAGTTGGCAGAGCA-CAGCTGTACTCTGAGCGTAGTAATTC-ATTATCTCGCTTTCTGAAGACAGTCGTACGATAGCCACAAACTTTGC------ATCTT----------GCAAACTTTTTAATG----GTTGACCTCGGATCAGGTAGGA--------------------------------------------------CTGGCCTTCTGGTCCGAATTGTAATTTGTAGAGGATGCTTTTGGTTAGGTACCTTCCGAGTTCCTTGGAACAGGACGCCTTAGAGGGTGAGAGCCCCGTACGGTTGGATACCGAGCCTCTGTAAAGCTCCTTCGACGAGTCGAGTAGTTTGGGAATGCTGCTCTAAATGGGAGGTAAATTTCTTCTAAAGCTAAATACCGGCCAGAGACCGATAGCGCACAAGTAGAGTGATCGAAAGATGAAAAGCACTTTGAAAAGAGGGTTAAATAGTACGTGAAATTGTTGAAAGGGAAGGGCTTATGACCAGACCTTTGCCTTGCGGATCATCCGGTGTTCTCACCGGTGCACTTCGCTTGGTTTAGGCCAGCATCGATTTCGGTAGGGGGATAAAGACTTTGGTAACGTAGCTCCCTCGGGAGTGTTATAGACCTTTGTGTAATACCTTTACTGGGATCGAGGACCGCGCTTCGGCTAGGATGCTGGCATAATGGTCATCAGCCACCCGTCTTGAAACACGGACCAAGGAGTCGAACATTTATGCGAGTGTTTGGGTGTTAAACCCTCACGCGTAATGAAAGTGAACGGAGGTGAGAGCCCTTTA--GGGTGCATCATCGACCGATCCTGATGTCTTCGGATGGATTTGAGTAAGAGCATAACTGTTCGGACCCGAAAGATGGTGAACTATGCGTGGATAGGGTGAAGCCAGAGGAAACTCTGGTGGAGGCTCGCAGCGGTTCTGACGTGCAAATCGATCGTCAAATCTGCGCATGGGGGCGAAAGA-CTAATCGAACCATCTAGTAGCT-GGTTACCGCCGAAGTTTCCCTCAGGATAGCAGTGTTGTATTCAGTTTTATGAGGTAAAGCGAATGATTAGGGACTCGGGGGCGCTATATTGCCTTCATCCATTCTCAAACTTTAAATATGTAAGAAGCCCTTGTTGCTTAATTGAACGTGGGCATTCGAATGTATCAACACTAGTGGGCCATTTTTGGTAAGCAGAACTGGCGATGCGGGATGAACCGAACGCGAGGTTAAGGTGCCAGAGTAGACGCTCATCAGACACCACAAAAGGTGTTAGTACATCTTGACAGCAGGACGGTGGCCATGGAAGTCGGAATCCGCTAAGGACTGTGTAACAACTCACCTGCCGAATGTACTAGCCCTGAAAATGGATGGCGCTCAAGCGTCTCACCCATACCTCGCCCTCAGGGTAGAAACGATAGATACACTTTTGCTTCCACATTATCTCATTTGCGCAGAACCAATA-CCCCCGTCGGCAGAGACGGAAAACTGGCCAAACCCCGTCAGCTCCACAACACCCATTGGGGTCTTGTTTGTCCTGCTGAAACTCCTGAAGGACAGGCTTGTGGTTTGGTCAAGAACCTGTCTCTCATGTGCTCCGTCAGTGTCGGTACGTCGACAGAGCCCATTATTGACTACATGATCACTCGTAACATGGAAGTCCTGGAGGAGTATGAGCCATTGCGATATCCCAATGCAACCAAGATTTTCCTTAATGGATCTTGGATTGGTGTCCATCAGGACCCCAAAACACTTGTCAGGGATGTCCAGATGCTCCGCCGCAACAACCAGATTCCGGCTGAGGTCTCGCTTGTCCGCGATATCCGAGACCGTGAGTTCAAGATCTTCTCGGATGCAGGCCGTGTCATGCGGCCTCTTCTCGTTGTAGAGCAGGAGGACAACCCAGAGACAGGCGTCGAAAAGGGTTCCCTTGTTCTGAACAAGAGCCATATTGCCAGATTGGAAGCAGACCAAGCCTTACCGCCGGGCAGCGAAGACTATTTCGGTTGGCAGGGCCTGGTTAATGCTGGAGTTATCGAGTATCTCGACGCTGAAGAAGAAGAGACTACCATGATTTGCATGACTCCAGAGGATCTCGAGACCTACCGTTTGACAAAACAAGGCCACGACATGACACAGGACAATAGTGAGGAGCCCAACAAACGTCTGAAGACTAGGATGAACCCAACGACGCACATGTACACTCACTGCGAGATTCATCCCAGCATGCTTTTGGGTATTTGCGCCAGCATTATTCCCTTCCCGGACCGGCAACAAGTACGTTCCCCGTGCCGTCCTCGTCGATCTCGAGCCCGGTACCATGGATGCCGTCCGCGCTGGTCCCTTCGGACAGCTCTTCCGTCCCGACAACTTCGTCTTCGGCCAGTCTGGTGCCGGCAACAACTGGGCCAAGGGTCACTACACTGAGGGTGCTGAGCTTGTCGACCAAGTTCTCGATGTCGTCCGTCGCGAGGCTGAGGGATGCGACTGCCTCCAGGGTTTCCAGATCACCCACTCCCTCGGTGGTGGTACTGGTGCCGGTATGGGTACCTTGCTTATCTCCAAGATCCGCGAGGAGTTCCCCGACCGCATGATGGCTACCTTCTCGGTCGTCCCCTCCCCCAAGGTCTCTGACACCGTCGTCGAGCCCTACAACGCCACCCTGTCGGTGCACCAGCTTGTCGAGAACTCCGACGAGACCTTCTGCATTGACAACGAGGCTCTCTACGACATCTGCATGCGTACCCTCAAGCTGTCCAACCCCTCGTACGGCGACCTGAACTACCTCGTCTCCGCCGTCATGTCGGGTGTCACTACCTGCCTGCGTTTCCCCGGTCAGCTCAACTCTGATCTCCGCAAGCTGGCTGTCAACATGGTTCCCTTCCCTCGTCTGCACTTCTTCATGGTCGGCTTCGCTCCCCTGACCAGCCGTGGTGCCTACACCTTCCGTGCCGTGACCGTTCCCGAGTTGACCCAG
>Selenodriella_cubensis_CBS_683_96
CTGCGGAGGGATCA-TTACAGAGTTTTCCAAACTCCAAACCCATGTGAAC-TTACCACTGTTGCCTCGGCGGCAGGTCATCTCTCG--------------GGGTGGCAGCC-G----CCGGTGGAC-TACTAAACTCTTGTTAATATTTGTC-ATTCTGAATACAAA--ACTTAATAAGTTAAAACTTTCAACAACGGATCTCTTGGTTCTGGCATCGATGAAGAACGCAGCGAAATGCGATAAGTAATGTGAATTGCAGAATTCAGTGAATCATCGAATCTTTGAACGCACATTGCGCCCATTAGTATTCTAGTGGGCATGCCTGTTCGAGCGTCATTTCAACCCTTAAGC----CTTGCTTAGTATTGGGAGACTGC-CTAAACCGCAGCTCCTTAAAGTCAG-TGGCAGAGTC-TAGGTGT-CTCTGAGCGTAGTAATT--TTTTTCTCGCTTTTGCAGTACCCTAAAACCCTCGCCATAAACATACT---------------------------TTATTACCGAAATGTTGACCTCGGATCAGGTAGGAGATTGCCTCAGTAACGGCG-AGTGAAGCGGCAACAGCTCAAATTTGAAATCTGGCCTTCGGGTCCGAATTGTAATTTGTAGAGGAAGCTTTTGGTGAGGTACCTTCCGAGTTCCTTGGAACAGGACGCCTTAGAGGGTGAGAGCCCCGTACGGTTGGATGCCAATCCTTTGTATAGCTCCTTCGACGAGTCGAGTAGTTTGGGAATGCTGCTCTAAATGGGAGGTAAATTTCTTCTAAAGCTAAATACCGGCCAGAGACCGATAGCGCACAAGTAGAGTGATCGAAAGATGAAAAGCACTTTGAAAAGAGGGTTAAATAGTACGTGAAATTGTTGAAAGGGAAGGGTTTATGACCAGACCTTTGCCTTGCGAATCATCCGGTGTTCTCACCGGTGCACTTCGCTTGGTTTAGGCCAGCATCGATTTTGGAAGAGGGATAAAGGCTTTGGGAATGTGACTCTTC--GGAGTGTTATAGCCCATTGCGTAATACCTTTACTGGGATCGAGGACCGCGCTTT-GCAAGGATGCTGGCATAATGGTCATCAACCACCCGTCTTGAAACACGGACCAAGGAGTCGAACATTTATGCGAGTGTTTGGGTGTTAAACCCTCACGCGTAATGAAAGTGAACGGAGGTGAGAGCCTTA----GGGTGCATCATCGACCGATCCTGATGTCTTCGGATGGATTTGAGTAAGAGCATAACTGTTCGGACCCGAAAGATGGTGAACTATGCGTGGATAGGGTGAAGCCAGAGGAAACTCTGGTGGAGGCTCGCAGCGGTTCTGACGTGCAAATCGATCGTCAAATCTGCGCAT-GGGGCGAAAGA-CTAATCG------------------------------------------------------------------------------------------------------------------------------------------------------------------------------------------------------------------------------------------------------------------------------------------------------------------------------------------------------------------------------------------------------------------------------------------------------------------------------------------------------------------------------------------------------------------------------------------------------------------------------------------------------------------------------------------------------------------------------------------------------------------------------------------------------------------------------------------------------------------------------------------------------------------------------------------------------------------------------------------------------------------------------------------------------------------------------------------------------------------------------------------------------------------------------------------------------------------------------------------------------------------------------------------------------------------------------------------------------------------------------------------------------------------------------------------------------------------------------------------------------------------------------------------------------------------------------------------------------------------------------------------------------------------------------------------------------------------------------------------------------------------------------------------------------------------------------------------------------------------------------------------------------------------------------------------------------------------------------------------------------------------------------------------------------------------------
>Selenodriella_fertilis_CBS_772_83
CTGCGGAGGGATCA-TTACAGAGTTTTCCAAACTCCAAACCCATGTGAAC-TTACCACTGTTGCCTCGGCGGCAGGTCATCTCTCG--------------GGGTGGCAGCC-G----CCGGTGGAC-TACTAAACTCTTGTTAATATTTGTC-ATTCTGAATACAAA--ACTTAATAAGTTAAAACTTTCAACAACGGATCTCTTGGTTCTGGCATCGATGAAGAACGCAGCGAAATGCGATAAGTAATGTGAATTGCAGAATTCAGTGAATCATCGAATCTTTGAACGCACATTGCGCCCATTAGTATTCTAGTGGGCATGCCTGTTCGAGCGTCATTTCAACCCTTAAGC----TTTGCTTAGTATTGGGAGACTGC-CTAAACCGCAGCTCCTCAAAGTCAG-TGGCAGAGTC-TAGGTGT-CTCTGAGCGTAGTAATT--TTTTTCTCGCTTCTGTAGTACCCTAGAACCCTCGCCATAAAC-----------ATAT-----------------TTTATACCGAAATGTTGACCTCGGATCAGGTAGGAGATTGCCTCAGTAACGGCG-AGTGAAGCGGCAACAGCTCAAATTTGAAATCTGGCCTTCTGGTCCGAATTGTAATTTGTAGAGGAAGCTTTTGGTGAGGTACCTTCCGAGTTCCTTGGAACAGGACGCCTTAGAGGGTGAGAGCCCCGTACGGTTGGATGCCAATCCTTTGTATAGCTCCTTCGACGAGTCGAGTAGTTTGGGAATGCTGCTCTAAATGGGAGGTAAATTTCTTCTAAAGCTAAATACCGGCCAGAGACCGATAGCGCACAAGTAGAGTGATCGAAAGATGAAAAGCACTTTGAAAAGAGGGTTAAATAGTACGTGAAATTGTTGAAAGGGAAGGGTTTATGACCAGACCTTTGCCTTGCGAATCATCCGGTGTTCTCACCGGTGCACTTCGCTTGGTTTAGGCCAGCATCGATTCTGGCAGGGGGATAAAGACTTTGGGAATGTGACTCCTC--GGAGTGTTATAGCCCATTGTGTAATACCCTTACTGGGATCGAGGACCGCGCTTTTGCAAGGATGCTGGCATAATGGTCATCAACCACCCGTCTTGAAACACGGACCAAGGAGTCGAACATTTATGCGAGTGTTTGGGTGTTAAACCCTCACGCGTAATGAAAGTGAACGGAGGTGAGAGCCTTA----GGGTGCATCATCGACCGATCCTGATGTCTTCGGATGGATTTGAGTAAGAGCATAACTGTTCGGACCCGAAAGATGGTGAACTATGCGTGGATAGGGTGAAGCCAGAGGAAACTCTGGTGGAGGCTCGCAGCGGTTCTGACGTGCAAATCGATCGTCAAATCTGCGCATGGGGGCGAAAGA-CTAATCG------------------------------------------------------------------------------------------------------------------------------------------------------------------------------------------------------------------------------------------------------------------------------------------------------------------------------------------------------------------------------------------------------------------------------------------------------------------------------------------------------------------------------------------------------------------------------------------------------------------------------------------------------------------------------------------------------------------------------------------------------------------------------------------------------------------------------------------------------------------------------------------------------------------------------------------------------------------------------------------------------------------------------------------------------------------------------------------------------------------------------------------------------------------------------------------------------------------------------------------------------------------------------------------------------------------------------------------------------------------------------------------------------------------------------------------------------------------------------------------------------------------------------------------------------------------------------------------------------------------------------------------------------------------------------------------------------------------------------------------------------------------------------------------------------------------------------------------------------------------------------------------------------------------------------------------------------------------------------------------------------------------------------------------------------------------------
>Microdochium_albescens_CBS_243_83
CTGCGGAGGGATCA-TTACTGAGTT-TTCAACTCTCCAAACCATGTGAAC-TTACCACTGTTGCCTCGGTGG-TTGGCGCTCCTCCCTCTCTGAAA----GGGGCGCCGCC-G----CCGGCGGACAAACTAAACTCTTGTCAA-CTTTGTCAAATCTGAATCTAAACTAAGAAATAAGTTAAAACTTTCAACAACGGATCTCTTGGTTCTGGCATCGATGAAGAACGCAGCGAAATGCGATAAGTAATGTGAATTGCAGAATTCAGTGAATCATCGAATCTTTGAACGCACATTGCGCCCATTAGTATTCTAGTGGGCATGCCTGTTCGAGCGTCATTTCAACCCTTAAGC----CTAGCTTAGTGTTGGGAGACTGCGCTAAACCGCAGCTCCTCAAAACCAG-TGGCGGAGTC--CTCTGTGCTCTGAGCGTAGTAATTC-TCTATCTCGCTTGTATGAACGCAGCGGTCGACGGCCATAAACCGCGCCTCTCCCCCTCCAGGGATTGGGCAC-CTTTTTAATG----GTTGACCTCGGATCAGGTAGGAGATTGCCCTAGTAACGGCG-AGTGAAGCGGCAACAGCTCAAATTTGAAATCTGGCTTTCGGGTCCGAGTTGTAATTTGTAGAGGATGATTTTGGTTAGGTACCTTCCGAGTTCCTTGGAACAGGACGCCTTAGAGGGTGAGAGCCCCGTACGGTTGGATGCCGAGCCTCTGTAAATCTCCTTCGACGAGTCGAGTAGTTTGGGAATGCTGCTCTAAATGGGAGGTAAATTTCTTCTAAAGCTAAATACCGGCCAGAGACCGATAGCGCACAAGTAGAGTGATCGAAAGATGAAAAGCACTTTGAAAAGAGGGTTAAATAGTACGTGAAATTGTTGAAAGGGAAGGGCTTGTGACCAGACCTTTGCCTTGCGGATCATCCGGTGTTCTCACCGGTGCACTCCGCTTGGTTGAGGCCAGCATCAGTTTCGGCGGCGGGATAAAGACTTCAGGAACGTGACTCCCCCGGGAGTGTTATAGCCTGCTGTGTAATACCGCCGCTGGGACTGAGGACCGCGCTTCGGCTAGGATGCTGGCATAATGGTCATCAGCCACCCGTCTTGAAACACGGACCAAGGAGTCGAACATTTATGCGAGTTTTTGGGTGTTAAACCCTCAAGCGTAATGAAAGTGAACGGAGGTGAGAGCCCTTAC--GGGTGCATCATCGACCGATCCTGATGTCTTCGGATGGATTTGAGTAAGAGCATAACTGTTCGGACCCGAAAGATGGTGAACTATGCGTGGATAGGGTGAAGCCAGAGGAAACTCTGGTGGAGGCTCGCAGCGGTTCTGACGTGCAAATCGATCGTCAAATCTGCGCATGGGGGCGAAAGA-CTAATCG-------------------------------------------------------------------------------------------------------------------------------------------------------------------------------------------------------------------------------------------------------------------------------------------------------------------------------------------------------------------------------------------------------------------------------------------------CGCTATACATTTGCGTCCACCTTGTCCCACTTGCGAAGGACGAATA-CCCCCGTTGGTAGAGATGGTAAGCTCGCCAAGCCGCGGCAGCTACACAATACGCATTGGGGGCTGGTTTGCCCCGCTGAGACGCCCGAGGGTCAGGCTTGCGGTCTGGTCAAGAACCTCTCGCTGATGTGCTCAATCAGCGTGGGGACCTCAACCGAGCCCATCATCGACTACATGATTACAAGGAACATGGAGGTGCTTGAGGAGTACGAGCCTTTGCGATATCCAAACGCCACAAAGATCTTCTTGAACGGTTCCTGGATTGGCGTGCACCAAGACCCCAAGACCCTGGTACGAGACGTTCAGCAGCTCAGACGAAACAACCAGATCCCCGCCGAGGTCTCACTGATTCGCGATATCAGAGATCGCGAGTTCAAGATTTTCTCGGATGCGGGACGTGTCATGCGGCCTCTGTTCGTCGTGGAGCAAGAAGACAACCCGGATACTGGCGCAGAGAAGGGCTCGCTCACACTCAATAAAGAGCATATTCGAAAGCTCGAGAACGATCAGACTCTTCCTGCAGGCAGCGACGAATACTTCGGCTGGCAGGGCCTTGTCAACGAAGGTGTCATCGAGTACCTCGACGCCGAGGAAGAGGAGACGTCAATGATCTGCATGACTGCCGAGGACTTGGAGACATTTCGGCTTGCCAAACAAGGCCACGACATGACGGTGGACACCAGCGAGGAACCCAACAAGCGGATCAATACTCGTATGAACCCGACCACGCACATGTATACGCACTGCGAGATTCATCCCAGCATGCTTCTTGGCATCTGCGCCAGTATCATTCCT--------CTGGAAACAAGTACGTTCCTCGTGCCGTTCTTGTCGATCTCGAGCCCGGCACCATGGACGCCGTCCGTGCTGGTCCCTTTGGCCAGCTTTTCCGCCCCGACAACTTCGTTTTCGGTCAGTCCGGTGCCGGCAACAACTGGGCCAAGGGTCACTACACTGAGGGTGCCGAGCTTGTCGACCAGGTCCTCGAGGTTGTCCGTCGCGAGGCCGAGGGCTGCGACAGCCTCCAGGGTTTCCAAATCACCCACTCTCTCGGTGGTGGTACTGGTGCCGGTATGGGTACGCTCCTCATCTCCAAGATCCGTGAGGAGTTCCCCGACCGGATGATGGCCACCTTCTCGGTCGTCCCCTCCCCCAAGGTCTCCGACACCGTCGTTGAGCCCTACAACGCGACTCTGTCCATCCACCAGCTTGTCGAGAACTCGGACGAGACCTTCTGCATTGATAACGAGGCTCTCTACGACATCTGCATGCGCACCCTCAAGCTCTCCAACCCCTCGTACGGCGACCTGAACTACCTCGTCTCCGCCGTCATGTCCGGCGTCACCACCTGCTTGCGCTTCCCTGGCCAGCTCAACTCCGACTTGCGCAAGCTCGCCGTCAACATGGTTCCTTTCCCCCGTCTCCACTTCTTCATGGTCGGCTTCGCTCCCCTGACCAGCCGTGGCGCCCACTCCTTCCGTGCCG-----------------------
>Microdochium_albescens_CBS_291_79
---------------------------------------------------------CTGTTGCCTCGGTGG-TTGGCGCTCCTCCCTCTCTGAAA----GGGGCGCCGCC-G----CCGGCGGACAAACTAAACTCTTGTCAA-CTTTGTCAAATCTGAATCTAAACTAAGAAATAAGTTAAAACTTTCAACAACGGATCTCTTGGTTCTGGCATCGATGAAGAACGCAGCGAAATGCGATAAGTAATGTGAATTGCAGAATTCAGTGAATCATCGAATCTTTGAACGCACATTGCGCCCATTAGTATTCTAGTGGGCATGCCTGTTCGAGCGTCATTTCAACCCTTAAGC----CTAGCTTAGTGTTGGGAGACTGCGCTAAACCGCAGCTCCTCAAAACCAG-TGGCGGAGTC-GCTCTGTGCTCTGAGCGTAGTAATTC-TCTATCTCGCTTGTATGAACGCAGTGGTCGACGGCCATAAACCGCACCTCTCCCCCTCCAGGGATTGGGCAC-CTTTTTAATG----GTTGACCTCGGATCAGGTAGGA-ATTGCCCTAGTAACGGCG-AGTGAAGCGGCAACAGCTCAAATTTGAAATCTGGCTTTCGGGTCCGAGTTGTAATTTGTAGAGGATGATTTTGGTTAGGTACCTTCCGAGTTCCTTGGAACAGGACGCCTTAGAGGGTGAGAGCCCCGTACGGTTGGATGCCGAGCCTCTGTAAATCTCCTTCGACGAGTCGAGTAGTTTGGGAATGCTGCTCTAAATGGGAGGTAAATTTCTTCTAAAGCTAAATACCGGCCAGAGACCGATAGCGCACAAGTAGAGTGATCGAAAGATGAAAAGCACTTTGAAAAGAGGGTTAAATAGTACGTGAAATTGTTGAAAGGGAAGGGCTTGTGACCAGACCTTTGCCTTGCGGATCATCCGGTGTTCTCACCGGTGCACTCCGCTTGGTTGAGGCCAGCATCAGTTTTGGCGGCGGGATAAAGACTTCAGGAACGTGACTCCCCCGGGAGTGTTATAGCCTGCTGTGTAATACCGCCGCTGGGACTGAGGACCGCGCTTCGGCTAGGATGCTGGCATAATGGTCATCAGCCACCCGTCTTGAAACACGGACCAAGGAGTCGAACATTTATGCGAGTTTTTGGGTGTTAAACCCTCAAGCGTAATGAAAGTGAACGGAGGTGAGAGCCCTTAC--GGGTGCATCATCGACCGATCCTGATGTCTTCGGATGGATTTGAGTAAGAGCATAACTGTTCGGACCCGAAAGATGGTGAACTATGCGTGGATAGGGTGAAGCCAGAGGAAACTCTGGTGGAGGCTCGCAGCGGTTCTGACGTGCAAATCGATCGTCAAATCTGCGCATGGGGGCGAAAGA-CTAATCG---------------------------------------------------------------------------------------------------------------------------------------------------------------------------------------------------------------------------------------------------------------------------------------------------------------------------------------------------------------------------------------------------------------------------------------------------------------GTCCACCTGGGCCCACTTGCGAAGGACGAATA-CCCCCGTTGGTAGAGATGGTAAGCTCGCCAAGCCGCGGCAGCTACATAATACGCATTGGGGGCTGGTTTGCCCCGCTGAGACGCCCGAGGGTCAGGCTTGCGGTCTGGTCAAGAACCTCTCGCTGATGTGCTCAATCAGCGTGGGGACCTCAACCGAGCCCATCATCGACTACATGATTACAAGGAACATGGAGGTGCTTGAGGAGTACGAGCCTTTGCGATATCCAAACGCCACAAAGATCTTCTTGAACGGTTCCTGGATTGGCGTGCACCAAGACCCCAAGACCCTGGTACGAGACGTTCAGCAGCTCAGACGAAACAACCAGATCCCCGCCGAGGTCTCACTGATTCGCGATATCAGAGATCGCGAGTTCAAGATTTTCTCGGATGCGGGACGTGTCATGCGGCCTCTGTTCGTCGTGGAGCAAGAAGACAACCCGGATACTGGCGCAGAGAAGGGCTCGCTCACACTCAATAAAGAGCATATTCGAAAGCTCGAGAACGATCAGACTCTTCCTGCAGGCAGCGACGAATACTTCGGCTGGCAGGGCCTTGTCAACGAAGGTGTCATCGAGTACCTCGACGCCGAGGAAGAGGAGACGTCAATGATCTGCATGACTGCCGAGGACTTGGAGACATTTCGGCTTGCCAAACAAGGCCACGACATGACGGTGGACACCAGCGAGGAACCCAACAAGCGGATCAATACTCGTATGAACCCGACCACGCACATGTATACGCACTGCGAGATTCATCCCAGCATGCTTCTTGGCATCTG------------------------CTGGAAACAAGTACGTTCCTCGTGCCGTTCTTGTCGATCTCGAGCCCGGCACCATGGACGCCGTCCGTGCTGGTCCCTTTGGCCAGCTTTTCCGCCCCGACAACTTCGTTTTCGGTCAGTCCGGTGCCGGCAACAACTGGGCCAAGGGTCACTACACTGAGGGTGCCGAGCTTGTCGACCAGGTCCTCGAGGTTGTCCGTCGCGAGGCCGAGGGCTGCGACAGCCTCCAGGGTTTCCAAATCACCCACTCTCTCGGTGGTGGTACTGGTGCCGGTATGGGTACGCTCCTCATCTCCAAGATCCGTGAGGAGTTCCCCGACCGGATGATGGCCACCTTCTCGGTCGTCCCCTCCCCCAAGGTCTCCGACACCGTCGTTGAGCCCTACAACGCGACTCTGTCCATCCACCAGCTTGTCGAGAACTCGGACGAGACCTTCTGCATTGATAACGAGGCTCTCTACGACATCTGCATGCGCACCCTCAAGCTCTCCAACCCCTCGTACGGCGACCTGAACTACCTCGTCTCCGCCGTCATGTCCGGCGTCACCACCTGCTTGCGCTTCCCTGGCCAGCTCAACTCCGACTTGCGCAAGCTCGCCGTCAACATGGTTCCTTTCCCCCGTCTCCACTTCTTCATGGTCGGCTTCGCTCCCCTGACCAGCCGTGGCGCCCACTCCTTCCG----------------------------
>Microdochium_bambusae_SAUCC_1862_1
CTGCGGAGGGATCA-TTACAGAGTTATCTAACTCCTAAAACCATGTGAAC-TTACCACTGTTGCCTCGGTGG-ATGGTGCTG------------------GAAACAGCACT-GGAAGCCGGTGGAC-ATCTAAACTCTTGTTAATTTTTGGC-ATTCTGAATCATAACTAAGAAATAAGTTAAAACTTTCAACAACGGATCTCTTGGTTCTGGCATCGATGAAGAACGCAGCGAAATGCGATAAGTAATGTGAATTGCAGAATTCAGTGAATCATCGAATCTTTGAACGCACATTGCGCCCATTAGTATTCTAGTGGGCATGCCTGTTCGAGCGTCATTTCAACCCTTAAGC----CTAGCTTAGTGTTGGGAGACTGC-CTAATACGCAGCTCCTCAAAACCAG-TGGCA-AGTT-TTTACGTACTCTGAGCGCAGTAATTC-TAT-TCTCGCTTCTGAAAACGT-CTAGACGATAGCCAAAAACCGCAT------GCTTC--GG----CAGCAC--TTTTTAATG----GTTGACCTCGGATCAGGTAGGAGATTGCCCTAGTAACGGCG-AGTGAAGCGGCAACAGCTCAAATTTGAAATCTGGCCTTCTGGTCCGAATTGTAATTTGTAGAGGATGACTTTGGTTAGGTACCTTTCGAGTTCCTTGGAACAGGACGCCTTAGAGGGTGAGAGCCCCGTACGATTGGATGCCGAGCCTCTGTAAGTCTCCTTCGACGAGTCGAGTAGTTTGGGAATGCTGCTCTAAATGGGAGGTAAATTTCTTCTAAAGCTAAATACCGGCCAGAGACCGATAGCGCACAAGTAGAGTGATCGAAAGATGAAAAGCACTTTGAAAAGAGGGTTAAATAGTACGTGAAATTGTTGAAAGGGAAGGGCTTATGACCAGACCTTTGCATTGAGGATCATCCGGTGTTCTCACCGGTGCACTTCTCTTTGTTGAGGCCAGCATCAGTTCTAGTTGGGGGATAAAGACTTAAGGAATGTGGTTCCTCCGGGAATGTTATAGCCTTCTGTGTAATACCCTGACCGGGACTGAGGACCGCGCTTCGGCTAGGATGCTGGCATAATGGTCATCAGCCACCCGTCTTGAAACACGGACCAAGGAGTCGAACATTTATGCGAGTGTTTGGGTGTTAAACCCTCACGCGTAATGAAAGTGAACGGAGGTGAGAGCCCTTAC--GGGTGCATCATCGACCGATCCTGATGTCTTCGGATGGATTTGAGTAAGAGCATAACTGTTCGGACCCGAAAGATGGTGAACTATGCGTGGATAGGGTGAAGCCAGAGGAAACTCTGGTGGAGGCTCGCAGCGGTTCTGACGTGCAAATCGATCGTCAAATCTGCGCATGGGGGCGAAAG--CTA-----------------------------------------------------------------------------------------------------------------------------------------------------------------------------------------------------------------------------------------------------------------------------------------------------------------------------------------------------------------------------------------------------------------------------------------------------CGTTACACATTCGCGTCGACCCTTTCTCATTTGCGCAGAACCAACA-CTCCTGTCGGCAGAGATGGCAAGCTTGCCAAGCCTCGCCAGCTGCACAACACGCATTGGGGTCTTGTGTGCCCTGCCGAAACGCCTGAAGGCCAGGCTTGCGGTCTTGTCAAGAACCTTTCTCTCATGTGCTCCATCAGTGTGGGCACTTCTACTGAGCCCATCATCGACTACATGATCACAAGAAACATGGAAGTCCTCGAGGAGTACGAGCCTCTGCGATACCCTAACGCCACGAAGATCTTCTTGAACGGATCTTGGATTGGTGTACACCAGGATCCCAAGACTCTTGTCAGAGATGTGCAACAGCTTCGTCGTAACAACCAGATTCCCGCTGAAGTGTCTCTCATTCGCGATATCAGAGATCGTGAGTTCAAGATCTTCTCCGATGCTGGACGTGTCATGCGACCTTTGTTTGTCGTGGAGCAGGAGGACAATCCGGACACTGGAGTCGAGAAAGGTTCCTTGGTCTTGAATAAGGAGCATATTCGCAAACTCGAGAATGACCAAGCACTCCCCCCTGGCAGTGACGAGTACTTTGGCTGGCAGGGCCTCGTCAATGAAGGTGTCATCGAGTACCTTGATGCTGAGGAAGAGGAGACCTCTATGATTTGCATGACCGCAGAAGACCTCGAGACTTTCCGTCTTACGAAACAAGGTCACGACATGACAACCGACAACAGTGAAGAGCCCAACAAGCGTGTCAAGACGAGGATGAATCCGACAACACACATGTACACCCATTGCGAAATCCACCCTAGAATGTTGCTGGGGATCTGCGCGAGTATCATTCCTTTCCCGGACCGGTGGCAAGTACGTCCCCCGTGCTGTCCTCGTCGATCTTGAGCCCGGTACCATGGACGCCGTCCGTGCTGGTCCTTTCGGTCAGCTTTTCCGCCCCGACAACTTCGTCTTCGGTCAGTCCGGTGCCGGCAACAACTGGGCCAAGGGTCACTACACTGAGGGTGCTGAGCTCGTCGACCAGGTCCTTGAGGTCGTCCGTCGTGAGGCTGAAGGCTGCGACTGCCTCCAGGGTTTCCAGATCACCCACTCTCTTGGTGGTGGTACCGGTGCCGGTATGGGTACGCTTCTTATCTCCAAGATTCGTGAGGAGTTCCCCGACCGCATGATGGCCACCTTCTCCGTCGTTCCTTCCCCCAAGGTTTCCGACACCGTTGTCGAGCCTTACAACGCCACCCTCTCCGTCCACCAGCTTGTTGAGAACTCCGACGAGACATTCTGTATTGACAACGAGGCTCTGTACGATATCTGCATGCGTACTCTCAAGCTCTCCAACCCCTCTTACGGTGACTTGAACTACCTCGTCTCCGCCGTCATGTCTGGTGTCACCACCGGTTTCCGTTTCCCTGGTCAGCTTAACTCTGATCTTCGCAAGCTCGCCGTCAACATGGTGCCCTTCCCCCGTCTCCACTTCTTCATGGTCGGCTTCGCTCCCCTGACCAGCCGTGGCGCTCACTCCTTCCGTGCCGTCACCGTTCCCGAGTTGACCCAG
>Microdochium_bambusae_SAUCC_1866_1
CTGCGGAGGGATCA-TTACAGAGTTATCTAACTCCTAAAACCATGTGAAC-TTACCACTGTTGCCTCGGTGG-ATGGTGCTG------------------GAAACAGCACT-GGAAGCCGGTGGAC-ATCTAAACTCTTGTTAATTTTTGGC-ATTCTGAATCATAACTAAGAAATAAGTTAAAACTTTCAACAACGGATCTCTTGGTTCTGGCATCGATGAAGAACGCAGCGAAATGCGATAAGTAATGTGAATTGCAGAATTCAGTGAATCATCGAATCTTTGAACGCACATTGCGCCCATTAGTATTCTAGTGGGCATGCCTGTTCGAGCGTCATTTCAACCCTTAAGC----CTAGCTTAGTGTTGGGAGACTGC-CTAATACGCAGCTCCTCAAAACCAG-TGGCA-AGTT-TTTACGTACTCTGAGCGCAGTAATTC-TAT-TCTCGCTTCTGAAAACGT-CTAGACGATAGCCAAAAACCGCAT------GCTTC--GG----CAGCAC--TTTTTAATG----GTTGACCTCGGATCAGGTAGGAGATTGCCCTAGTAACGGCG-AGTGAAGCGGCAACAGCTCAAATTTGAAATCTGGCCTTCTGGTCCGAATTGTAATTTGTAGAGGATGACTTTGGTTAGGTACCTTTCGAGTTCCTTGGAACAGGACGCCTTAGAGGGTGAGAGCCCCGTACGATTGGATGCCGAGCCTCTGTAAGTCTCCTTCGACGAGTCGAGTAGTTTGGGAATGCTGCTCTAAATGGGAGGTAAATTTCTTCTAAAGCTAAATACCGGCCAGAGACCGATAGCGCACAAGTAGAGTGATCGAAAGATGAAAAGCACTTTGAAAAGAGGGTTAAATAGTACGTGAAATTGTTGAAAGGGAAGGGCTTATGACCAGACCTTTGCATTGAGGATCATCCGGTGTTCTCACCGGTGCACTTCTCTTTGTTGAGGCCAGCATCAGTTCTAGTTGGGGGATAAAGACTTAAGGAATGTGGTTCCTCCGGGAATGTTATAGCCTTCTGTGTAATACCCTGACCGGGACTGAGGACCGCGCTTCGGCTAGGATGCTGGCATAATGGTCATCAGCCACCCGTCTTGAAACACGGACCAAGGAGTCGAACATTTATGCGAGTGTTTGGGTGTTAAACCCTCACGCGTAATGAAAGTGAACGGAGGTGAGAGCCCTTAC--GGGTGCATCATCGACCGATCCTGATGTCTTCGGATGGATTTGAGTAAGAGCATAACTGTTCGGACCCGAAAGATGGTGAACTATGCGTGGATAGGGTGAAGCCAGAGGAAACTCTGGTGGAGGCTCGCAGCGGTTCTGACGTGCAAATCGATCGTCAAATCTGCGCATGGGGGCGAAAG--CTA-----------------------------------------------------------------------------------------------------------------------------------------------------------------------------------------------------------------------------------------------------------------------------------------------------------------------------------------------------------------------------------------------------------------------------------------------------CGTTACACATTCGCGTCGACCCTTTCTCATTTGCGCAGAACCAACA-CTCCTGTCGGCAGAGATGGCAAGCTTGCCAAGCCTCGCCAGCTGCACAACACGCATTGGGGTCTTGTGTGCCCTGCCGAAACGCCTGAAGGCCAGGCTTGCGGTCTTGTCAAGAACCTTTCTCTCATGTGCTCCATCAGTGTGGGCACTTCTACTGAGCCCATCATCGACTACATGATCACAAGAAACATGGAAGTCCTCGAGGAGTACGAGCCTCTGCGATACCCTAACGCCACGAAGATCTTCTTGAACGGATCTTGGATTGGTGTACACCAGGATCCCAAGACTCTTGTCAGAGATGTGCAACAGCTTCGTCGTAACAACCAGATTCCCGCTGAAGTGTCTCTCATTCGCGATATCAGAGATCGTGAGTTCAAGATCTTCTCCGATGCTGGACGTGTCATGCGACCTTTGTTTGTCGTGGAGCAGGAGGACAATCCGGACACTGGAGTCGAGAAAGGTTCCTTGGTCTTGAATAAGGAGCATATTCGCAAACTCGAGAATGACCAAGCACTCCCCCCTGGCAGTGACGAGTACTTTGGCTGGCAGGGCCTCGTCAATGAAGGTGTCATCGAGTACCTTGATGCTGAGGAAGAGGAGACCTCTATGATTTGCATGACCGCAGAAGACCTCGAGACTTTCCGTCTTACGAAACAAGGTCACGACATGACAACCGACAACAGTGAAGAGCCCAACAAGCGTGTCAAGACGAGGATGAATCCGACAACACACATGTACACCCATTGCGAAATCCACCCTAGAATGTTGCTGGGGATCTGCGCGAGTATCATTCCTTTCCCGGACCGGTGGCAAGTACGTCCCCCGTGCTGTCCTCGTCGATCTTGAGCCCGGTACCATGGACGCCGTCCGTGCTGGTCCTTTCGGTCAGCTTTTCCGCCCCGACAACTTCGTCTTCGGTCAGTCCGGTGCCGGCAACAACTGGGCCAAGGGTCACTACACTGAGGGTGCTGAGCTCGTCGACCAGGTCCTTGAGGTCGTCCGTCGTGAGGCTGAAGGCTGCGACTGCCTCCAGGGTTTCCAGATCACCCACTCTCTTGGTGGTGGTACCGGTGCCGGTATGGGTACGCTTCTTATCTCCAAGATTCGTGAGGAGTTCCCCGACCGCATGATGGCCACCTTCTCCGTCGTTCCTTCCCCCAAGGTTTCCGACACCGTTGTCGAGCCTTACAACGCCACCCTCTCCGTCCACCAGCTTGTTGAGAACTCCGACGAGACATTCTGTATTGACAACGAGGCTCTGTACGATATCTGCATGCGTACTCTCAAGCTCTCCAACCCCTCTTACGGTGACTTGAACTACCTCGTCTCCGCCGTCATGTCTGGTGTCACCACCGGTTTCCGTTTCCCTGGTCAGCTTAACTCTGATCTTCGCAAGCTCGCCGTCAACATGGTGCCCTTCCCCCGTCTCCACTTCTTCATGGTCGGCTTCGCTCCCCTGACCAGCCGTGGCGCTCACTCCTTCCGTGCCGTCACCGTTCCCGAGTTGACCCAG
>Microdochium_bolleyi_CBS_540_92
CTGCGGAGGGATCA-TTACTGAGTT-TTTAACTCTCCAAACCATGTGAAC-TTACCACTGTTGCCTCGGTGG-TCGGTGCTG------------------GAAACAGTGCT--GCCACCGGTGGAC-TACTAAACTCTTGTTAATTTTTGTCAAATCTGAATCAAAACTAAGAAATAAGTTAAAACTTTCAACAACGGATCTCTTGGTTCTGGCATCGATGAAGAACGCAGCGAAATGCGATAAGTAATGTGAATTGCAGAATTCAGTGAATCATCGAATCTTTGAACGCACATTGCGCCCATTAGTATTCTAGTGGGCATGCCTGTTCGAGCGTCATTTCAACCCTTAAGC----CTAGCTTAGTGTTGGGAGACTGC-CTAATACGCAGCTCCTCAAAACCAG-TGGCGGAGTC-TGTTCGTGCTCTGAGCGTAGTAATTT-TTTATCTCGCTTCTGCAAGCCGGCCAGACGACAGCCATAAACCGCAC------CCTCTCGGG----GGGCAC-TTTTTTAATG----GTTGACCTCGGATCAGGTAGGAGATTGCCCTAGTAACGGCG-AGTGAAGCGGCAACAGCTCAAATTTGAAATCTGGCCTTCTGGTCCGAATTGTAATTTGTAGAGGATGCTTTTGGTTAGGTACCTTTCGAGTTCCTTGGAACAGGACGCCTTAGAGGGTGAGAGCCCCGTACGATTGGATACCGAGCCTCTGTAAAGCTCCTTCGACGAGTCGAGTAGTTTGGGAATGCTGCTCTAAATGGGAGGTAAATTTCTTCTAAAGCTAAATACCGGCCAGAGACCGATAGCGCACAAGTAGAGTGATCGAAAGATGAAAAGCACTTTGAAAAGAGGGTTAAATAGTACGTGAAATTGTTGAAAGGGAAGGGCTTATGACCAGACCTTTGCCTTGCGGATCATCCGGTGTTCTCACCGGTGCACTCCGCTTGGTTGAGGCCAGCATCAGTTTTGGCGGCCGGATAAAGACTTCAGGAATGTGACTCCCCCGGGAGTGTTATAGCCTGCTGTGTAATACGGCCGCTGGGACTGAGGACCGCGCTTCGGCTAGGATGCTGGCATAATGGTCATCAGCCACCCGTCTTGAAACACGGACCAAGGAGTCGAACATTTATGCGAGTTTTTGGGTGTTAAACCCTCAAGCGTAATGAAAGTGAACGGAGGTGAGAGCCCTTAC--GGGTGCATCATCGACCGATCCTGATGTCTTCGGATGGATTTGAGTAAGAGCATAACTGTTCGGACCCGAAAGATGGTGAACTATGCGTGGATAGGGTGAAGCCAGAGGAAACTCTGGTGGAGGCTCGCAGCGGTTCTGACGTGCAAATCGATCGTCAAATCTGCGCATGGGGGCGAAAGA-CTAATCGAACCATCTAGTAGCT-GGTTAC---------------------------------------------------------------------------------------------------------------------------------------------------------------------------------------------------------------------------------------------------------------------------------------------------------------------------------------------------------------------------------------------------------------------------CGGTACACCTTTGCGTCTACCTTGTCCCACTTGCGCAGAACAAACA-CTCCCGTTGGCCGAGATGGCAAGCTTGCCAAACCTCGCCAGCTGCACAACACGCACTGGGGTCTCGTCTGTCCGGCTGAGACGCCCGAGGGGCAGGCTTGTGGTCTGGTCAAGAACCTTTCTCTCATGTGCTCAATCAGCGTGGGAACTTCAACGGAACCCATTATCGACTACATGATCACGAGGAACATGGAGGTGCTTGAGGAGTACGAGCCACTACGATACCCAAACGCAACGAAGATCTTCCTGAACGGATCGTGGATTGGCGTGCACCAGGACCCCAAGACGTTGGTGCGCGATGTCCAGCAACTTCGTCGCAACAATCAGATTCCTGCAGAGGTTTCGCTCATTCGTGACATCAGAGACCGCGAGTTCAAGATATTTTCTGACGCCGGTCGTGTTATGCGCCCCCTGTTCGTGGTGGAGCAAGAGGACAACCCAGACACTGGGGTGGAGAAAGGTTCCTTGGTGCTCAACAAGGAGCATATCAGGAAGCTCGAGAACGACCAGGCTCACGGTGCTGGGAGCGAGGAGTACTTTGGCTGGCAAGGCCTGGTCAACGAAGGTGTGATTGAATACTTGGACGCCGAAGAAGAGGAGACTTCGATGATCTGCATGACCGCTGAGGATCTCGAGACCTTCCGGCTGGCGAAACAAGGCCACGACATGACAACGGACAACAGCGAGGAGCCGAACAAGCGAGTGAAGACTCGGATGAACCCGACAACGCACATGTACACTCACTGCGAAATCCACCCCAGTATGCTTCTGGGCATCTGCGCCAGCATCATTCCA--------CCGGCAACAAGTACGTTCCTCGCGCCGTTCTCGTCGATCTTGAGCCCGGTACCATGGATGCCGTCCGTGCTGGTCCCTTCGGCCAGCTTTTCCGCCCCGACAACTTCGTCTTCGGTCAGTCCGGTGCCGGCAACAACTGGGCCAAGGGTCATTACACTGAGGGTGCCGAGCTTGTCGACCAGGTCCTCGAGGTCGTCCGTCGCGAGGCTGAGGGCTGCGACTGCCTCCAGGGTTTCCAGATCACCCACTCTCTCGGTGGTGGTACCGGTGCCGGTATGGGTACGCTCCTCATCTCCAAGATCCGCGAGGAGTTCCCCGATCGCATGATGGCCACTTTCTCGGTCGTCCCCTCGCCCAAGGTCTCCGACACCGTTGTCGAGCCTTACAACGCCACTCTGTCCATCCACCAGCTTGTCGAGAACTCCGACGAGACCTTCTGCATTGACAACGAGGCCCTGTACGACATCTGCATGCGCACCCTGAAGCTCTCCAACCCCTCGTACGGCGACTTGAACTACCTCGTCTCCGCCGTCATGTCCGGTGTCACCACATGCCTGCGTTTCCCTGGTCAGCTCAACTCTGATCTGCGCAAGCTCGCCGTCAACATGGTGCCATTCCCTCGTCTGCACTTCTTCATGGTCGGCTTCGCTCCCCTGACCAGCCGTGGCGCCCACTCCTTCCGTGCCGT----------------------
>Microdochium_bolleyi_KAS1350
CTGCGGAGGGATCATTTACTGAGTT-TTTAACTCTCCAAACCATGTGAAC-TTACCACTGTTGCCTCGGTGG-TCGGTGCTG------------------GAAACAGTGCT--GCCACCGGTGGAC-TACTAAACTCTTGTTAATTTTTGTCAAATCTGAATCA-AACTAAGAAATAAGTTAAAACTTTCAACAACGGATCTCTTGGTTCTGGCATCGATGAAGAACGCAGCGAAATGCGATAAGTAATGTGAATTGCAGAATTCAGTGAATCATCGAATCTTTGAACGCACATTGCGCCCATTAGTATTCTAGTGGGCATGCCTGTTCGAGCGTCATTTCAACCCTTAAGC----CTAGCTTAGTGTTGGGAGACTGC-CTAATACGCAGCTCCTCAAAACCAG-TGGCGGAGTC-TGTTCGTGCTCTGAGCGTAGTAATTT-TTTATCTCGCTTCTGCAAGCCGGCCAGACGACAGCCATAAACCGCAC------CCTCTCGGG----GGGCAC-TTTTTTAATG----GTTGACCTCGGATCAGGTAGGA-TATGCCCTAGTAACGGCG-AGTGAAGCGGCAACAGCTCAAATTTGAAATCTGGCCTTCTGGTCCGAATTGTAATTTGTAGAGGATGCTTTTGGTTAGGTACCTTTCGAGTTCCTTGGAACAGGACGCCTTAGAGGGTGAGAGCCCCGTACGATTGGATACCGAGCCTCTGTAAAGCTCCTTCGACGAGTCGAGTAGTTTGGGAATGCTGCTCTAAATGGGAGGTAAATTTCTTCTAAAGCTAAATACCGGCCAGAGACCGATAGCGCACAAGTAGAGTGATCGAAAGATGAAAAGCACTTTGAAAAGAGGGTTAAATAGTACGTGAAATTGTTGAAAGGGAAGGGCTTATGACCAGACCTTTGCCTTGCGGATCATCCGGTGTTCTCACCGGTGCACTCCGCTTGGTTGAGGCCAGCATCAGTTTTGGCGGCCGGATAAAGACTTCAGGAATGTGACTCCTCCGGGAGTGTTATAGCCTGCTGTGTAATACGGCCGCTGGGACTGAGGACCGCGCTTCGGCTAGGATGCTGGCATAATGGTCATCAGCCACCCGTCTTGAAACACGGACCAAGGAGTCGAACATTTATGCGAGTTTTTGGGTGTTAAACCCTCAAGCGTAATGAAAGTGAACGGAGGTGAGAGCCCTTAC--GGGTGCATCATCGACCGATCCTGATGTCTTCGGATGGATTTGAGTAAGAGCATAACTGTTCGGACCCGAAAGATGGTGAACTATGCGTGGATAGGGTGAAGCCAGAGGAAACTCTGGTGGAGGCTCGCAGCGGTTCTGACGTGCAAATCGATCGTCAAATCTGCGCAT-GGGGCGAAAGA-CT-ATCGACC----------------------------------------------------------------------------------------------------------------------------------------------------------------------------------------------------------------------------------------------------------------------------------------------------------------------------------------------------------------------------------------------------------------------------------------------CGGTACACCTTTGCGTCTACCTTGTCCCACTTGCGCAGAACAAACA-CTCCCGTCGGCCGAGATGGCAAGCTTGCCAAACCTCGCCAGCTGCACAACACGCACTGGGGTCTTGTCTGTCCGGCCGAGACGCCCGAAGGGCAGGCTTGTGGTCTGGTCAAGAACCTTTCTCTCATGTGCTCAATCAGCGTGGGAACCTCAACGGAACCCATTATCGACTACATGATCACGAGGAACATGGAGGTGCTTGAGGAGTACGAGCCACTACGATACCCGAACGCAACAAAGATCTTCCTGAACGGATCGTGGATTGGCGTGCACCAGGATCCCAAGACGTTGGTGCGCGACGTCCAGCAACTTCGTCGCAACAATCAGATTCCTGCAGAGGTTTCGCTCATTCGTGACATCAGAGACCGTGAGTTCAAGATATTTTCTGACGCCGGTCGTGTCATGCGCCCCCTGTTTGTGGTGGAGCAAGAGGACAACCCAGACACTGGGGTGGAGAAAGGTTCCTTGGTGCTCAATAAGGAGCATATCAGGAAGCTCGAGAACGACCAGGCTCACGGTGCTGGGAGCGAGGAGTACTTTGGCTGGCAAGGCCTGGTCAACGAAGGTGTGATTGAATACTTGGACGCCGAAGAAGAGGAGACCTCGATGATCTGCATGACCGCTGAGGATCTCGAGACCTTCCGGCTGGCGAAACAAGGCCACGACATGACAACGGATAACAGCGAGGAGCCGAACAAGCGAGTGAAGACTCGGATGAACCCGACAACGCACATGTACACTCACTGCGAAATCCACCCCAGTATGCTTCTGGGCATCTGCGCCAGCATCATTCCA--------CCGGCAACAAGTACGTTCCTCGCGCTGTTCTCGTCGATCTTGAGCCCGGTACCATGGATGCCGTCCGTGCTGGTCCCTTCGGCCAGCTTTTCCGCCCCGACAACTTCGTCTTCGGTCAGTCCGGTGCCGGCAACAACTGGGCCAAGGGTCATTACACTGAGGGTGCCGAGCTTGTCGACCAGGTCCTCGAGGTCGTCCGTCGCGAGGCTGAGGGCTGCGACTGCCTCCAGGGTTTCCAGATCACCCACTCTCTCGGTGGTGGTACCGGTGCCGGTATGGGTACGCTCCTCATCTCCAAGATCCGCGAGGAGTTCCCTGATCGCATGATGGCCACTTTCTCGGTCGTCCCCTCGCCCAAGGTCTCCGATACCGTTGTCGAGCCTTACAACGCCACTCTGTCCATCCACCAGCTTGTCGAGAACTCCGACGAGACCTTCTGCATTGACAACGAGGCTCTGTACGACATCTGCATGCGCACCCTGAAGCTCTCCAACCCCTCGTACGGCGACTTGAACTACCTCGTCTCCGCCGTCATGTCCGGTGTCACCACTTGCCTGCGTTTCCCTGGTCAGCTCAACTCTGATCTGCGCAAGCTCGCCGTCAACATGGTGCCATTCCCTCGTCTGCACTTCTTCATGGTCGGCTTCGCTCCCCTGACCAGCCGTGGCGCCCACTCTTTCCGTGCCGT----------------------
>Microdochium_chrysanthemoides_CGMCC_3_17929
-------------------------------------------------C-TTACCACTGTTGCCTCGGTGGGATGGTGCTGCT----------------TCGGCGGTGCCAGACCACCGGTGGAC-TACTAAACTCTTGTTAATTTTTGTCAAATCTGAATCATAACTAAGAAATAAGTTAAAACTTTCAACAACGGATCTCTTGGTTCTGGCATCGATGAAGAACGCAGCGAAATGCGATAAGTAATGTGAATTGCAGAATTCAGTGAATCATCGAATCTTTGAACGCACATTGCGCCCATTAGTATTCTAGTGGGCATGCCTGTTCGAGCGTCATTTCAACCCTTAAGC----CTAGCTTAGTGTTGGGAGACTGC-CTAATACGCAGCTCCTCAAAACCAG-TGGCGGAGTC-TGTTCGTACTCTGAGCGTAGTAATTT-TTTATCTCGCTTCTGCAAGTCGATCAGACAACAGCCAAAAACCGCAC------CCTCTCGGG----GGGCAC-TTTTTTAATG----GTTGACCTCGGATCAGGTAGGAGATTGCCCTAGTAACGGCG-AGTGAAGCGGCAACAGCTCAAATTTGAAATCTGGCSTTCTGGTCCGAATTGTAATTTGTAGAGGATGATTTTGGTTAGGTACCTTCCGAGTTCCTTGGAACAGGACGCCTTAGAGGGTGAGAGCCCCGTACGGTTGGATGCCGAGCCTTTGTAAATCTCCTTCGACGAGTCGAGTAGTTTGGGAATGCTGCTCTAAATGGGAGGTAAATTTCTTCTAAAGCTAAATACCGGCCAGAGACCGATAGCGCACAAGTAGAGTGATCGAAAGATGAAAAGCACTTTGAAAAGAGGGTTAAATAGTACGTGAAATTGTTGAAAGGGAAGGGCTTGTGACCAGACCTTTGCCTTGCGGATCATCCGGTGTTCTCACCGGTGCACTCCGCTTGGTTGAGGCCAGCATCAGTTTTGGCGGCGGGATAAAGACTTTAGGAACGTGACTCCCCCGGGAGTGTTATAGCCTACTGTGTAATACCGCCACCGAGACTGAGGACCGCGCTTCGGCTAGGATGCTGGCATAATGGTCATCAGCCACCCGTCTTGAAACACGGACCAAGGAGTCGAACATTTATGCGAGTTTTTGGGTGTTAAACCCTCAAGCGTAATGAAAGTGAACGGAGGTGAGAGCCCTTAC--GGGTGCATCATCGACCGATCCTGATGTCTTCGGATGGATTTGAGTAAGAGCATAACTGTTCGGACCCGAAAGATGGTGAACTATGCGTGGATAGGGTGAAGCCAGAGGAAACTCTGGTGGAGGCTCGCAGCGGTTCTGACGTGCAAATCGATCGTCAAATCTGCGCATGGGGGCGAAAGA-CTAATCGAACCATCTA---------------------------------------------------------------------------------------------------------------------------------------------------------------------------------------------------------------------------------------------------------------------------------------------------------------------------------------------------------------------------------------------------------------------------------------------------------------------------------------------------------------------------------------------------------------------------------------------------------------------------------------------------------------------------------------------------------------------------------------------------------------------------------------------------------------------------------------------------------------------------------------------------------------------------------------------------------------------------------------------------------------------------------------------------------------------------------------------------------------------------------------------------------------------------------------------------------------------------------------------------------------------------------------------------------------------------------------------------------------------------------------------------------------------------------------------------------------------------------------------------------------------------------------------------------------------------------------------------------------------------------------------------------------------------------------------------------------------------------------------------------------------------------------------------------------------------------------------------------------------------------------------------------------------------------------------------------------------------------------------------------------------------------------------------------------
>Microdochium_chrysopogonis_CBS_145977
CTGCGGAGGGATCA-TTACTGAGTT-TTCAACTCTCCAAACCATGTGAAC-TTACCACTGTTGCCTCGGTGG-TTAGTGCTCTCCCGTCAGGG-------TGGGTGCTGCC-G----CCGGCGGAC-TACTAAACTCTTGTTAATTTTTG-----TCTGAATCA-AATCAAGAAATAAGTTAAAACTTTCAACAACGGATCTCTTGGTTCTG----CGATGAAGAACGCAGCGAAATGCGATAAGTAATGTGAATTGCAGAATTCAGTGAATCATCGAATCTTTGAACGCACATTGCGCCCATTAGTATTCTAGTGGG----CCTGTTCGAGCGTCATTTCAACCCTTAAGC----CTAGCTTAGTGTTGGGAGACTGCGCTAAACCGCAGCTCCTCAAAACCAG-TGGCGGAGTC-CTCTCGTGCTCTGAGCGTAGTAATTC-TTTATCTCGCTTCTGCAAGTACGGTTGACGACAGCCATAAACCGCAC------CCTTC--GG----GGGCAC--TTTTTAATG----GTTGACCTCGGATCAGGTAGGAGATTGCCCTAGTAACGGCG-AGTGAAGCGGCAACAGCTCAAATTTGAAATCTGGCCTTCTGGTCCGAATTGTAATTTGTAGAGGATGCTTTTGGTTAGGTACCTTCCGAGTTCCTTGGAACAGGACGCCTTAGAGGGTGAGAGCCCCGTACGGTTGGATGCCGAGCCTCTGTAAAGCTCCTTCGACGAGTCGAGTAGTTTGGGAATGCTGCTCTAAATGGGAGGTAAATTTCTTCTAAAGCTAAATACCGGCCAGAGACCGATAGCGCACAAGTAGAGTGATCGAAAGATGAAAAGCACTTTGAAAAGAGGGTTAAATAGTACGTGAAATTGTTGAAAGGGAAGGGCTTATGACCAGACCTTTGCCTTGCGGATCATCCGGTGTTCTCACCGGTGCACTTCGCTTGGTTGAGGCCAGCATCAGTTTCGGCGGCGGGATAAAGACTTCAGGAATGTGACTCCCCCGGGAGTGTTATAGCCTGTTGTGTAATACCGCCGCCGGGACTGAGGACCGCGCTTCGGCTAGGATGCTGGCATAATGGTCATCAGCCACCCGTCTTGAAACACGGACCAAGGAGTCGAACATTTATGCGAGTTTTTGGGTGTTAAACCCTCAAGCGTAATGAAAGTGAACGGAGGTGAGAGCCCTTAC--GGGTGCATCATCGACCGATCCTGATGTCTTCGGATGGATTTGAGTAAGAGCATAACTGTTCGGACCCGAAAGATGGTGAACTATGCGTGGATAGGGTGAAGCCAGAGGAAACTCTGGTGGATGCTCGCAGCGGTTCTGACGTGCAAATCGATCGTCAAATCTGCGCATGGGGGCGAAAGA-CTAATCGAACCCTTTAAGTCCG-CG-------------------------------------------------------------------------------------------------------------------------------------------------------------------------------------------------------------------------------------------------------------------------------------------------------------------------------------------------------------------------------------------------------------------------------CGCTACACCTTCGCGTCTACCTTGTCCCATCTGCGGAGAACAAACA-CACCAGTCGGCAGGGATGGCAAGCTTGCCAAGCCGCGTCAGTTGCACAACACTCATTGGGGTCTCGTCTGTCCCGCAGAGACACCAGAGGGCCAGGCCTGTGGTCTGGTCAAGAATCTGTCGCTCATGTGCTCTATTAGTGTCGGCACATCCACAGAACCCATCATTGACTATATGATTACCCGGAATATGGAGGTTCTCGAGGAGTACGAACCTTTGCGATATCCGAATGCCACCAAGATCTTCCTGAACGGATCATGGATCGGTGTACACCAGGACCCAAAGACCTTGGTCAGGGATGTCCAGCAGCTGCGCCGCAACAATCAGATCCCTGCCGAGGTGTCTCTGATTCGCGATATCAGAGACCGGGAGTTCAAAATCTTCTCCGATGCTGGTCGTGTTATGCGACCGTTGTTTGTGGTGGAGCAAGAAGACAACCCGGAGGCTGGAGTCGAGAAAGGCTCGCTGACGCTAAATAAGGAGCATATCCGGAAGCTTGAGAACGACCAGGCCCTTCCTCCAGGTAGCGACGAGTACTTCGGCTGGCAGGGCCTTGTGAACGAAGGTGTGATCGAGTACCTCGACGCAGAAGAAGAAGAGACCTCCATGATTTGCATGACACCAGAGGATCTGGAGACCTTCCGTCTCGCCAAGCAGGGCCATGACATGACGGCAGACAACAGCGAGGAGCCTAACAAGCGTGTCAAGACCCGGATGAATCCTACGACGCATATGTACACACACTGCGAGATCCACCCCAGCATGCTGCTTGGTATTTGCGCCAGTATTATCCCGTTCCGGA-CTGGCAACAAGTACGTCCCTCGCGCCGTCCTCGTCGATCTCGAGCCCGGTACCATGGACGCCGTCCGTGCTGGCCCCTTCGGCCAGCTCTTCCGCCCCGACAACTTCGTTTTCGGCCAGTCTGGTGCCGGCAACAACTGGGCCAAGGGTCACTACACTGAGGGTGCCGAGCTTGTCGACCAGGTCCTCGAGGTCGTCCGCCGTGAGGCTGAGGGTTGCGACTGCCTTCAAGGTTTCCAGATCACCCACTCCCTCGGTGGTGGTACCGGTGCCGGTATGGGTACGCTCCTCATCTCCAAGATCCGTGAGGAGTTCCCCGACCGCATGATGGCCACCTTCTCGGTCGTGCCCTCTCCCAAGGTCTCCGACACCGTCGTCGAGCCCTACAACGCCACACTCTCCGTCCACCAGCTGGTCGAGAACTCGGACGAGACCTTCTGCATTGACAACGAGGCTCTCTACGACATCTGCATGCGCACCCTGAAGCTCTCCAACCCCTCGTACGGCGACCTGAACTACCTCGTCTCCGCCGTCATGTCCGGTGTCACCACTTGCTTGCGTTTCCCCGGTCAGCTCAACTCTGACCTGCGCAAGCTCGCCGTCAACATGGTTCCCTTCCCGCGTCTCCACTTCTTCATGGTCGGCTTCGCTCCCCTGACCAGCCGTGGCGCCCACTCTTTCCGTGCCGTCACCGTTCCCGAGTTGCCCGGC
>Microdochium_chrysopogonis_GDMCC_3_683
CTGCGGAGGGATCA-TTACTGAGTT-TTCAACTCTCCAAACCATGTGAAC-TTACCACTGTTGCCTCGGTGG-TTAGTGCTCTCCCGTCAGGG-------TGGGTGCTGCC-G----CCGGCGGAC-TACTAAACTCTTGTTAATTTTTG-----TCTGAATCA-AATCAAGAAATAAGTTAAAACTTTCAACAACGGATCTCTTGGTTCTG----CGATGAAGAACGCAGCGAAATGCGATAAGTAATGTGAATTGCAGAATTCAGTGAATCATCGAATCTTTGAACGCACATTGCGCCCATTAGTATTCTAGTGGG----CCTGTTCGAGCGTCATTTCAACCCTTAAGC----CTAGCTTAGTGTTGGGAGACTGCGCTAAACCGCAGCTCCTCAAAACCAG-TGGCGGAGTC-CTCTCGTGCTCTGAGCGTAGTAATTC-TTTATCTCGCTTCTGCAAGTACGGTTGACGACAGCCATAAACCGCAC------CCTTC--GG----GGGCAC--TTTTTAATG----GTTGACCTCGGATCAGGTAGGAGATTGCCCTAGTAACGGCG-AGTGAAGCGGCAACAGCTCAAATTTGAAATCTGGCCTTCTGGTCCGAATTGTAATTTGTAGAGGATGCTTTTGGTTAGGTACCTTCCGAGTTCCTTGGAACAGGACGCCTTAGAGGGTGAGAGCCCCGTACGGTTGGATGCCGAGCCTCTGTAAAGCTCCTTCGACGAGTCGAGTAGTTTGGGAATGCTGCTCTAAATGGGAGGTAAATTTCTTCTAAAGCTAAATACCGGCCAGAGACCGATAGCGCACAAGTAGAGTGATCGAAAGATGAAAAGCACTTTGAAAAGAGGGTTAAATAGTACGTGAAATTGTTGAAAGGGAAGGGCTTATGACCAGACCTTTGCCTTGCGGATCATCCGGTGTTCTCACCGGTGCACTTCGCTTGGTTGAGGCCAGCATCAGTTTCGGCGGCGGGATAAAGACTTCAGGAATGTGACTCCCCCGGGAGTGTTATAGCCTGTTGTGTAATACCGCCGCCGGGACTGAGGACCGCGCTTCGGCTAGGATGCTGGCATAATGGTCATCAGCCACCCGTCTTGAAACACGGACCAAGGAGTCGAACATTTATGCGAGTTTTTGGGTGTTAAACCCTCAAGCGTAATGAAAGTGAACGGAGGTGAGAGCCCTTAC--GGGTGCATCATCGACCGATCCTGATGTCTTCGGATGGATTTGAGTAAGAGCATAACTGTTCGGACCCGAAAGATGGTGAACTATGCGTGGATAGGGTGAAGCCAGAGGAAACTCTGGTGGAGGCTCGCAGCGGTTCTGACGTGCAAATCGATCGTCAAATCTGCGCATGGGGGCGAAAGACCTAATCGAACCATTCAG-AACT-GTT------------------------------------------------------------------------------------------------------------------------------------------------------------------------------------------------------------------------------------------------------------------------------------------------------------------------------------------------------------------------------------------------------------------------------CGCTACACCTTCGCGTCTACCTTGTCCCATCTGCGGAGAACAAACA-CACCAGTCGGCAGGGATGGCAAGCTTGCCAAGCCGCGTCAGTTGCACAACACTCATTGGGGTCTCGTCTGTCCCGCAGAGACACCAGAGGGCCAGGCCTGTGGTCTGGTCAAGAATCTGTCGCTCATGTGCTCTATTAGTGTCGGCACATCCACAGAACCCATCATTGACTATATGATTACCCGGAATATGGAGGTTCTCGAGGAGTACGAACCTTTGCGATATCCGAATGCCACCAAGATCTTCCTGAACGGATCATGGATCGGTGTACACCAGGACCCAAAGACCTTGGTCAGGGATGTCCAGCAGCTGCGCCGCAACAATCAGATCCCTGCCGAGGTGTCTCTGATTCGCGATATCAGAGACCGGGAGTTCAAAATCTTCTCCGATGCTGGTCGTGTTATGCGACCGTTGTTTGTGGTGGAGCAAGAAGACAACCCGGAGGCTGGAGTCGAGAAAGGCTCGCTGACGCTAAATAAGGAGCATATCCGGAAGCTTGAGAACGACCAGGCCCTTCCTCCAGGTAGCGACGAGTACTTCGGCTGGCAGGGCCTTGTGAACGAAGGTGTGATCGAGTACCTCGACGCAGAAGAAGAAGAGACCTCCATGATTTGCATGACACCAGAGGATCTGGAGACCTTCCGTCTCGCCAAGCAGGGCCATGACATGACGGCAGACAACAGCGAGGAGCCTAACAAGCGTGTCAAGACCCGGATGAATCCTACGACGCATATGTACACACACTGCGAGATCCACCCCAGCATGCTGCTTGGTATTTGCGCCAGTATTATCCCGTTCCGGA-CTGGCAACAAGTACGTCCCTCGCGCCGTCCTCGTCGATCTCGAGCCCGGTACCATGGACGCCGTCCGTGCTGGCCCCTTCGGCCAGCTCTTCCGCCCCGACAACTTCGTTTTCGGCCAGTCTGGTGCCGGCAACAACTGGGCCAAGGGTCACTACACTGAGGGTGCCGAGCTTGTCGACCAGGTCCTCGAGGTCGTCCGCCGTGAGGCTGAGGGTTGCGACTGCCTTCAAGGTTTCCAGATCACCCACTCCCTCGGTGGTGGTACCGGTGCCGGTATGGGTACGCTCCTCATCTCCAAGATCCGTGAGGAGTTCCCCGACCGCATGATGGCCACCTTCTCGGTCGTGCCCTCTCCCAAGGTCTCCGACACCGTCGTCGAGCCCTACAACGCCACACTCTCCGTCCACCAGCTGGTCGAGAACTCGGACGAGACCTTCTGCATTGACAACGAGGCTCTCTACGACATCTGCATGCGCACCCTGAAGCTCTCCAACCCCTCGTACGGCGACCTGAACTACCTCGTCTCCGCCGTCATGTCCGGTGTCACCACTTGCTTGCGTTTCCCCGGTCAGCTCAACTCTGACCTGCGCAAGCTCGCCGTCAACATGGTTCCCTTCCCGCGTCTCCACTTCTTCATGGTCGGCTTCGCTCCCCTGACCAGCCGTGGCGCCCACTC-TTCCGTGCCGTCACCGTCCCCGAATAAAGCAGC
>Microdochium_chuxiongense_YFCC8794
-------------------------------------AAACCATGTGAAC-TTACCACTGTTGCCTCGGTGG-AAGGTATCC------------------GAAAGGGTACT-GGAAACCGGTGGAC-ATCTAAACTCTTGTTAATTTTTGTC-ATTCTGAATCATAACTAAGAAATAAGTTAAAACTTTCAACAACGGATCTCTTGGTTCTGGCATCGATGAAGAACGCAGCGAAATGCGATAAGTAATGTGAATTGCAGAATTCAGTGAATCATCGAATCTTTGAACGCACATTGCGCCCATTAGTATTCTAGTGGGCATGCCTGTTCGAGCGTCATTTCAACCCTTAAGC----CTAGCTTAGTGTTGGGAGACTGC-CTAATACGCAGCTCCTCAAAACCAG-TGGCAGAGTC-TTTACGTACTCTGAGCGCAGTAATTC-TATATCTCGCTTCTGAAAACGT-CTAGACGATAGCCAAAAACCGCAT------GCTTC----------------------------------------------------------------------------------------------------------------------------------------------------------------------------------------------------------------------------------------------------------------------------------------------------------------------------------------------------TAAAAAAAACTTTGAAAAGAGAGTTAAATAGTACGTGAAATTGTTGAAAGGGAAGGGCTTATGACCAGACCTTTGCATTGAGGATCATCCGGTGTTCTCACCGGTGCACTTCTCTTTGTTGAGGCCAGCATCAGTTCTAGTTGGGGGATAAAGACTTTAGGAATGTGATTCCTCCGGGAATGTTATAGCCTTTTGTGTAATACCCTGACCGGGACTGAGGACCGCGCTTCGGCTAGGATGCTGGCATAATGGTCATCAGCCACCCGTCTTGAAACACGGACCAAGGAGTCGAACATTTATGCGAGTGTTTGGGTGTTAAACCCTCACGCGTAATGAAAGTGAACGGAGGTGAGAGCCCTTAC--GGGTGCATCATCGACCGATCCTGATGTCTTCGGATGGATTTGAGTAAGAGCATAACTGTTCGGACCCGAAAGATGGTGAATTATGCGTGGATAGGGTGAAGCCAGAGGAAACTCTGGTGGAGGCTCGCAGCGGTTCTGACGTGCAAATCGATCGTCAAATCTGCGCATGGGGGCGAAAGA-CTAATCG-------------------------------------------------------------------------------------------------------------------------------------------------------------------------------------------------------------------------------------------------------------------------------------------------------------------------------------------------------------------------------------------------------------------------------------------------CGTTACACATTCGCATCGACTCTTTCCCATTTGCGCAGAACCAACA-CTCCCGTCGGCAGAGACGGCAAACTTGCCAAGCCTCGCCAGCTGCACAACACACATTGGGGTCTTGTGTGCCCTGCCGAAACGCCTGAAGGCCAAGCTTGCGGTCTTGTCAAGAACCTTTCTCTCATGTGCTCGATCAGTGTGGGTACTTCTACAGAGCCCATCATTGACTACATGATCACAAGAAACATGGAAGTTCTTGAGGAATACGAGCCTCTGCGGTACCCCAACGCCACCAAGATCTTCTTGAACGGATCTTGGATTGGTGTGCACCAAGATCCCAAGACTCTTGTCAGAGATGTGCAGCAGCTTCGTCGTAACAACCAGATTCCCGCCGAAGTGTCTCTCATTCGCGATATCAGAGATCGTGAGTTCAAGATCTTCTCTGATGCGGGACGTGTCATGCGACCTCTGTTTGTCGTAGAACAGGAAGACAACCCGGACACTGGTGCGGAGAAGGGCTCCTTAACCTTGAACAAGGAGCACATTCGCAAGCTCGAGAACGACCAAGCACTTCCTCCTGGCAGTGACGAGTACTTCGGCTGGCAGGGTCTCGTCAACGAAGGTGTCATTGAGTACCTTGATGCGGAGGAAGAGGAAACTTCCATGATCTGCATGACTGCTGAAGATCTGGAGACTTTCCGTCTTACAAAGCAAGGTCACGACATGACAACTGATAACAGTGAAGAGCCGAACAAGCGTGTTAAGACAAGAATGAATCCGACAACACATATGTACACTCATTGCGAAATCCATCCTAGTATGTTGTTGGGTATTTGCGCGAGTATCATTCCT-------------------------CCCCGTGCCGTCCTCGTCGATCTTGAGCCCGGTACCATGGACGCCGTCCGTGCTGGTCCTTTCGGTCAGCTCTTCCGCCCCGACAACTTCGTCTTCGGTCAGTCCGGTGCCGGCAACAACTGGGCCAAGGGTCACTACACTGAGGGTGCTGAGCTTGTCGACCAGGTCCTCGAGGTCGTCCGTCGCGAGGCTGAAGGCTGCGACTGCCTCCAGGGTTTCCAGATCACCCACTCCCTCGGTGGTGGTACTGGTGCCGGTATGGGTACGCTCCTTATCTCCAAGATTCGTGAGGAGTTCCCCGACCGCATGATGGCCACCTTCTCTGTCGTTCCTTCCCCCAAGGTTTCCGACACCGTCGTTGAGCCTTACAACGCCACCCTGTCCGTCCACCAGCTCGTTGAGAACTCCGACGAGACCTTCTGTATCGACAACGAGGCGCTGTACGACATCTGCATGCGTACCCTCAAGCTCTCCAACCCCTCTTACGGCGACTTGAACTACCTCGTCTCTGCCGTCATGTCTGGTGTCACCACCGGTTTCCGTTTCCCTGGTCAGCTTAACTCTGATCTTCGCAAGCTCGCCGTCAACATGGTGCCCTTCCCCCGTCTCCACTTCTTCATGGTCGGCTTCGCTCCCCTGACCAGCCGTGGCGCCCACTCCTTCCGTGCCGT----------------------
>Microdochium_citrinidiscum_CBS_109067
CTGCGGAGGGATCA-TTACTGAGTT-TTCAACTCTCCAAACCATGTGAAC-TTACCACTGTTGCCTCGGTGG-TTAGTGCTCCTCCCCTCTCGGGGA---AGGGTGCTGCC-G----CCGGTGGAC-TACTAAACTCTTGTTAATTTTTTGGCATTCTGAATCATAACTAAGAAATAAGTTAAAACTTTCAACAACGGATCTCTTGGTTCTGGCATCGATGAAGAACGCAGCGAAATGCGATAAGTAATGTGAATTGCAGAATTCAGTGAATCATCGAATCTTTGAACGCACATTGCGCCCATTAGTATTCTAGTGGGCATGCCTGTTCGAGCGTCATTTCAACCCTTAAGC----CTAGCTTAGCGTTGGGAGACTGCGCTAAACCGCAGCTCCTCAAAACCAG-TGGCGGAGTC-CTCTCGTGCTCTGAGCGTAGTAGTTA-CTTATCTCGCTTTTGTAA-CACGGTGGTCGACGGCCATAAACCGCAC------TCCTTCGGG----GGGCAC--TTTTTAATG----GTTGACCTCGGATCAGGTAGGAGATTGCCCTAGTAACGGCG-AGTGAAGCGGCAACAGCTCAAATTTGAAATCTGGCCTTCGGGTCCGAGTTGTAATTTGTAGAGGATGCTTTTGGTTAGGTACCTTCCGAGTTCCTTGGAACAGGACGCCTTAGAGGGTGAGAGCCCCGTACGGTTGGATGCCGAGCCTCTGTAAAGCTCCTTCGACGAGTCGAGTAGTTTGGGAATGCTGCTCTAAATGGGAGGTAAATTTCTTCTAAAGCTAAATACCGGCCAGAGACCGATAGCGCACAAGTAGAGTGATCGAAAGATGAAAAGCACTTTGAAAAGAGGGTTAAATAGTACGTGAAATTGTTGAAAGGGAAGGGCTTGTGACCAGACCTTTGCCTTGCGGATCATCCGGTGTTCTCACCGGTGCACTCCGTTTGGTTGAGGCCAGCATCAGTTCTGGCGGCGGGATAAAGACTTCAGGAATGTGACTCCTCCGGGAGTGTTATAGCCTGCTGTGTAATACCGCCGCCGGGACTGAGGACCGCGCTTCGGCTAGGATGCTGGCATAATGGTCATCAGCCACCCGTCTTGAAACACGGACCAAGGAGTCGAACATTTATGCGAGTTTTTGGGTGTTAAACCCTCAAGCGTAATGAAAGTGAACGGAGGTGAGAGCCCTTAC--GGGTGCATCATCGACCGATCCTGATGTCTTCGGATGGATTTGAGTAAGAGCATAACTGTTCGGACCCGAAAGATGGTGAACTATGCGTGGATAGGGTGAAGCCAGAGGAAACTCTGGTGGAGGCTCGCAGCGGTTCTGACGTGCAAATCGATCGTCAAATCTGCGCATGGGGGCGAAAGA-CTAATCG-------------------------------------------------------------------------------------------------------------------------------------------------------------------------------------------------------------------------------------------------------------------------------------------------------------------------------------------------------------------------------------------------------------------------------------------------CGCTACACGTTTGCGTCTACCTTGTCCCACTTGCGGAGAACCAACA-CCCCTGTTGGTAGAGACGGCAAGCTCGCCAAGCCACGGCAGCTACACAACACTCATTGGGGACTTGTCTGCCCTGCTGAGACGCCCGAAGGCCAAGCTTGTGGTTTGGTCAAGAACCTTTCGCTCATGTGCTCGATCAGCGTGGGAACTTCCACCGAGCCCATCATCGACTACATGATTACAAGGAATATGGAAGTACTTGAGGAGTACGAGCCTTTGCGATATCCAAACGCCACGAAAATCTTCTTGAATGGGTCATGGATCGGCGTGCACCAAGATCCTAAGACCCTTGTCAGGGATGTCCAGCAACTTCGACGTAACAACCAGATTCCCGCCGAGGTGTCATTGATTCGCGATATCAGAGATCGGGAGTTCAAAATCTTCTCAGATGCCGGCCGTGTCATGCGACCGCTTTTTGTCGTGGAGCAAGAAGACAACCCAGAAACTGGCGCAGAGAAGGGCACCTTGACACTCAACAAGGAGCACATCCGGAAGCTCGAAAACGACCAAGCTCTCCCTCCAGGTAGCGACGAGTATTTTGGTTGGCAGGGGCTTGTCAACGAAGGCGTTATCGAGTATCTTGATGCCGAGGAAGAGGAGACGTCAATGATCTGTATGACAGCAGAGGATCTCGAGACTTTCCGTCTCGCTAAACAAGGTCACGACATGACGACAGACAACACTGAGGAACCCAACAAGCGCATCAAGACTCGCATGAATCCGACCACACACATGTACACGCATTGTGAAATCCATCCCAGCATGCTTCTTGGCATCTGTGCCAGTATCATTCCC--------CCGGCAACAAGTACGTTCCCCGTGCCGTTCTCGTCGATCTCGAGCCTGGTACCATGGACGCTGTCCGCGCTGGTCCCTTCGGCCAGCTTTTCCGCCCCGACAACTTCGTCTTCGGTCAGTCTGGTGCCGGCAACAACTGGGCCAAGGGTCACTACACTGAGGGTGCCGAGCTTGTCGACCAGGTTCTTGAGGTCGTCCGCCGCGAGGCTGAGGGCTGCGACTGCCTTCAGGGTTTCCAGATCACCCACTCCCTCGGTGGTGGTACTGGTGCCGGTATGGGTACGCTCCTCATCTCCAAGATCCGCGAGGAGTTCCCCGACCGCATGATGGCCACCTTCTCGGTCGTCCCCTCGCCCAAGGTTTCCGACACTGTCGTCGAGCCCTACAACGCGACTCTGTCCGTCCACCAGCTTGTCGAGAACTCCGACGAGACCTTCTGCATTGACAACGAGGCTCTCTACGACATTTGCATGCGCACTCTCAAGCTCTCCAACCCCTCATACGGCGACTTGAACTACCTCGTCTCCGCCGTCATGTCCGGTGTCACCACCTGCCTGCGCTTCCCTGGTCAGCTTAACTCTGATCTGCGCAAGCTCGCCGTCAACATGGTGCCTTTCCCTCGTCTCCATTTCTTCATGGTCGGCTTCGCTCCCCTGACCAGCCGTGGCGCCCACTCCTTCCGTGCCGT----------------------
>Microdochium_colombiense_CBS_624_94
CTGCGGAGGGATCA-TTACTGAGTT-TTCAACTCTCCAAACCATGTGAAC-TTACCACTGTTGCCTCGGTGGTTTGGGTCCTC--------------------ACGGGCCT-GACCACCGGTGGAC-TACTAAACTCTTGTTAATTTTTGGC-ATTCTGAATCATAACTAAGAAATAAGTTAAAACTTTCAACAACGGATCTCTTGGTTCTGGCATCGATGAAGAACGCAGCGAAATGCGATAAGTAATGTGAATTGCAGAATTCAGTGAATCATCGAATCTTTGAACGCACATTGCGCCCATTAGTATTCTAGTGGGCATGCCTGTTCGAGCGTCATTTCAACCCTTAAGC----CTAGCTTAGTGTTGGGAGACTGC-CTAATACGCAGCTCCTCAAAACCAG-TGGCGGAGTC-TGTTCGTGCTCTGAGCGTAGTAATTC-TTTATCTCGCTTCTGTAAGCCGGTCAGACAACAGCCATAAACCGCAC------CCTTC--GG----GGGCAC--TTTTTAATG----GTTGACCTCGGATCAGGTA---GATTGCCCTAGTAACGGCG-AGTGAAGCGGCAACAGCTCAAATTTGAAATCTGGCCTTCTGGTCCGAATTGTAATTTGTAGAGGATGCTTTTGGTTAGGTACCTTCCGAGTTCCTTGGAACAGGACGCCTTAGAGGGTGAGAGCCCCGTACGGTTGGATGCCGAGCCTCTGTAAAGCTCCTTCGACGAGTCGAGTAGTTTGGGAATGCTGCTCTAAATGGGAGGTAAATTTCTTCTAAAGCTAAATACCGGCCAGAGACCGATAGCGCACAAGTAGAGTGATCGAAAGATGAAAAGCACTTTGAAAAGAGGGTTAAATAGTACGTGAAATTGTTGAAAGGGAAGGGCTTATGACCAGACCTTTGCCTTGGGGATCATCCGGTGTTCTCACCGGTGCACTCCCCTTGGTTGAGGCCAGCATCAGTTTCGGCGGCGGGATAAAGACTTTAGGAATGTGACTCCTCCGGGAGTGTTATAGCCTACTGTGTAATACCGCCACTGGGACTGAGGACCGCGCTTCGGCTAGGATGCTGGCATAATGGTCATCAGCCACCCGTCTTGAAACACGGACCAAGGAGTCGAACATTTATGCGAGTTTTTGGGTGTTAAACCCTCAAGCGTAATGAAAGTGAACGGAGGTGAGAGCCCGTAC--GGGTGCATCATCGACCGATCCTGATGTCTTCGGATGGATTTGAGTAAGAGCATAACTGTTCGGACCCGAAAGATGGTGAACTATGCGTGGATAGGGTGAAGCCAGAGGAAACTCTGGTGGAGGCTCGCAGCGGTTCTGACGTGCAAATCGATCGTCAAATCTGCGCATGGGGGCGAAAGA-CTAATCG-------------------------------------------------------------------------------------------------------------------------------------------------------------------------------------------------------------------------------------------------------------------------------------------------------------------------------------------------------------------------------------------------------------------------------------------------TGTTACACATTTGCGTCTACCTTATCCCATTTGCGCAGAACCAATA-CTCCAGTTGGCAGAGATGGCAAGCTTGCCAAACCTCGCCAACTACACAACACACACTGGGGTCTTGTCTGTCCTGCTGAAACGCCTGAGGGTCAGGCTTGCGGTCTGGTCAAGAACCTTTCTCTGATGTGCTCGATCAGTGTGGGAACGTCAACAGAACCCATCATTGACTACATGATCACCAGGAACATGGAGGTGTTGGAGGAGTACGAACCATTGCGTTATCCCAATGCCACAAAGATCTTCCTGAATGGGTCTTGGATTGGCGTGCACCAGGACCCCAAGACATTGGTGCGCGATGTCCAGCAGCTTCGCCGCAACAATCAAATCCCTGCAGAGGTCTCTCTGATCCGCGATATCAGAGATCGTGAGTTCAAAATCTTTTCTGACGCTGGCCGTGTCATGCGCCCTCTATTTGTTGTCGAGCATGAGGACAACCCGGACACGGGAGTCGAGAAGGGCGCGCTGGTGCTCAACAAGGAACACATCAGGAAGCTCGAGAACGACCAGGCCTTACCTCCTGGCAGTGACGAGTACTTCGGTTGGCAAGGCCTTGTCAACGAAGGTGTCATCGAGTATCTCGACGCCGAGGAAGAGGAAACCTCGATGATCTGCATGACCGCTGAGGATCTTGAGACCTTCCGCCTGGCGAAACAAGGTCACGACATGACGACGGACAACAGCGAGGAGCCGAACAAGCGTGTGAAGACCCGCATGAACCCGACAACACACATGTACACTCACTGCGAAATCCATCCTAGCATGCTTCTAGGCATCTGCGCCAGTATCATCCCA--------CCGGCAACAAGTACGTCCCTCGCGCTGTCCTCGTCGATCTCGAGCCCGGTACCATGGATGCCGTCCGTGCCGGTCCCTTCGGCCAGCTCTTCCGCCCCGACAACTTCGTCTTTGGTCAGTCCGGTGCCGGCAACAACTGGGCCAAGGGTCACTACACTGAGGGTGCCGAGCTCGTCGACCAGGTCCTCGAGGTTGTCCGCCGCGAGGCTGAGGGCTGTGACTGCCTCCAGGGTTTCCAGATCACCCACTCTCTTGGTGGTGGTACCGGTGCCGGTATGGGTACGCTCCTCATCTCCAAGATCCGCGAGGAGTTCCCCGACCGCATGATGGCCACTTTCTCGGTCGTCCCTTCGCCCAAGGTCTCCGACACCGTCGTCGAGCCTTACAACGCCACACTGTCCGTCCACCAGCTCGTTGAGAACTCGGACCAGACCTTCTGCATTGACAACGAGGCTCTGTACGACATTTGCATGCGCACCCTGAAGCTCTCCAACCCCTCGTATGGCGACCTGAACTACCTCGTCTCCGCCGTCATGTCCGGTGTTACCACCTGCTTGCGTTTCCCCGGTCAGCTCAACTCTGACCTGCGCAAGCTCGCCGTCAACATGGTGCCCTTCCCTCGTCTCCACTTCTTCATGGTCGGCTTTGCTCCCCTGACCAGCCGTGGCGCCCACTCCTTCCGTGCCGT----------------------
>Microdochium_dawsoniorum_BRIP_65649
CTGCGGAGGGATCA-TTACTGAGTT-TTCAACTCTCCAAACCATGTGAAC-TTACCACTGTTGCCTCGGTGG-TTAGTGCTCTTTCTCCGTCAGGGGGGAGG-GTGCCGCC-G----CCGGTGGAC-TACTAAACTCTTGTTAATTTTTGGC-ATTCTGAATCA-AATCAAGAAATAAGTTAAAACTTTCAACAACGGATCTCTTGGTTCTGGCATCGATGAAGAACGCAGCGAAATGCGATAAGTAATGTGAATTGCAGAATTCAGTGAATCATCGAATCTTTGAACGCACATTGCGCCCATTAGTATTCTAGTGGGCATGCCTGTTCGAGCGTCATTTCAACCCTTAAGC----CTAGCTTAGTGTTGGGAGACTGCGCTAAACCGCAGCTCCTCAAAACCAG-TGGCGGAGTC-CTCTCGTGCTCTGAGCGTAGTAATTC-TTTATCTCGCTTCTGCAAGTACGGTTGACGACAGCCATAAACCGCAC------CCTTC--GG----GGGCACTTTTTTTAATG----GTTGACCTCGGATCAGGTAGGA-------------------------------------------------------------------------------------------------------------------------------------------------------------------------------------------------------------------------------------------------------------------------------------------------------------------------------------------------------------------------------------------------------------------------------------------------------------------------------------------------------------------------------------------------------------------------------------------------------------------------------------------------------------------------------------------------------------------------------------------------------------------------------------------------------------------------------------------------------------------------------------------------------------------------------------------------------------------------------------------------------------------------------------------------------------------------------------------------------------------------------------------------------------------------------------------------------------------------------------------------------------------------------------------------------------------------------------------------------------------------------------------------------------------------------------------------------------------------------------------------------------------------------------------------------------------------------------------------------------------------------------------------------------------------------------------------------------------------------------------------------------------------------------------------------------------------------------------------------------------------------------------------------------------------------------------------------------------------------------------------------------------------------------------------------------------------------------------------------------------------------------------------------------------------------------------------------------------------------------------------------------------------------------------------------------------------------------------------------------------------------------------------------------------------------------------------------------------------------------------------------------------------------------------------------------------------------------------------------------------------------------------------------------------------------------------------------------------------------------------------------------------------------------------------------------------------------------------------------------------------------------------------------------------------------------------------
>Microdochium_fisheri_CBS_242_90
CTGCGGAGGGATCA-TTACAGAGTTATCTAACTCCCAAAACCATGTGAAC-TTACCACTGTTGCCTCGGTGG-AAGGCGCTG------------------GAAACAGCGCT-GGAAGCCGGTGGAC-ATCTAAACTCTTGTTAATTTTTGGC-ATTCTGAATCATAACTAAGAAATAAGTTAAAACTTTCAACAACGGATCTCTTGGTTCTGGCATCGATGAAGAACGCAGCGAAATGCGATAAGTAATGTGAATTGCAGAATTCAGTGAATCATCGAATCTTTGAACGCACATTGCGCCCATTAGTATTCTAGTGGGCATGCCTGTTCGAGCGTCATTTCAACCCTTAAGC----CTAGCTTAGTGTTGGGAGACTGC-CTAATACGCAGCTCCTCAAAACCAG-TGGCAGAGTT-TTTACGTACTCTGAGCGCAGTAATTC-TAT-TCTCGCTTCTGAAAACGT-CTAGACGATAGCCAGAAACCGCAT------GCTTC--GG----CAGCAC--TTTTTAATG----GTTGACCTCGGATCAGGTAGGAGA-TGCCCTAGTAACGGCG-AGTGAAGCGGCAACAGCTCAAATTTGAAATCTGGCCTTCTGGTCCGAATTGTAATTTGTAGAGGATGACTTTGGTTAGGTACCTTCCGAGTTCCTTGGAACAGGACGCCTTAGAGGGTGAGAGCCCCGTACGGTTGGATGCCGAGCCTCTGTAAGTCTCCTTCGACGAGTCGAGTAGTTTGGGAATGCTGCTCTAAATGGGAGGTAAATTTCTTCTAAAGCTAAATACCGGCCAGAGACCGATAGCGCACAAGTAGAGTGATCGAAAGATGAAAAGCACTTTGAAAAGAGGGTTAAATAGTACGTGAAATTGTTGAAAGGGAAGGGCTTATGACCAGACCTTTGCATTGAGAATCATCCGGTGTTCTCACCGGTGCACTTCTCTTTGTTGAGGCCAGCATCAGTTTTGGGCGGGGGATAAAGACTTAAGGAATGTGGTTCCTCCGGGAATGTTATAGCCTTCTGTGTAATACCCTGCCTGGGACTGAGGACCGCGCTTCGGCTAGGATGCTGGCATAATGGTCATCAGCCACCCGTCTTGAAACACGGACCAAGGAGTCGAACATTTATGCGAGTGTTTGGGTGTTAAACCCTCACGCGTAATGAAAGTGAACGGAGGTGAGAGCCCTTAC--GGGTGCATCATCGACCGATCCTGATGTCTTCGGATGGATTTGAGTAAGAGCATAACTGTTCGGACCCGAAAGATGGTGAACTATGCGTGGATAGGGTGAAGCCAGAGGAAACTCTGGTGGAGGCTCGCAGCGGTTCTGACGTGCAAATCGATCGTCAAATCTGCGCAT-GGGGCGAAAGA-CTAATCG-------------------------------------------------------------------------------------------------------------------------------------------------------------------------------------------------------------------------------------------------------------------------------------------------------------------------------------------------------------------------------------------------------------------------------------------------CGTTACACATTTGCATCCACCCTTTCCCATTTGCGCAGAACCAATA-CTCCCGTTGGTAGAGATGGCAAGCTTGCGAAGCCTCGTCAGCTGCACAACACGCATTGGGGTCTTGTGTGCCCTGCCGAGACGCCCGAAGGTCAGGCTTGCGGTCTTGTCAAGAACCTTTCGCTCATGTGCTCGATCAGTGTGGGTACTTCCACGGAGCCGATCATCGACTACATGATTACAAGAAACATGGAAGTCTTGGAAGAATACGAACCTTTGCGATACCCCAACGCCACTAAGATCTTCTTGAACGGATCTTGGATCGGTGTCCACCAGGACCCCAAGACTCTTGTCAGAGATGTGCAGCAGCTTCGTCGTAACAACCAGATTCCTGCTGAGGTGTCTCTCATTCGCGATATCAGAGATCGTGAGTTCAAGATCTTCTCTGACGCTGGACGTGTCATGCGACCTTTGTTTGTCGTGGAACAGGAAGACAACCAGGAAACTGGTGTGGAGAAGGGTTCCTTGGTTTTGAATAAGGAACACATTCGGAAGCTCGAAAACGATCAGGCTCTCCCGCCTGGCAGTGACGAGTACTTTGGCTGGCAGGGTCTAGTCAACGAAGGTGTCATTGAGTACCTCGATGCCGAAGAAGAGGAGACTTCCATGATCTGCATGACAGCAGAAGATCTAGAAACCTTCCGCCTTACCAAGCAGGGTCACGATATGACGACCGACAACAGTGAAGAACCCAATAAGCGTGTCAAGACGAGGATGAATCCGACAACACACATGTACACTCACTGCGAAATCCACCCTAGTATGTTGTTGGGTATTTGCGCGAGTATTATTCCT--------CTGGAAACAAGTACGTTCCTCGTGCCGTTCTTGTCGATCTCGAGCCCGGCACCATGGACGCCGTCCGTGCTGGTCCCTTTGGCCAGCTTTTCCGCCCCGACAACTTCGTTTTCGGTCAGTCCGGTGCCGGCAACAACTGGGCCAAGGGTCACTACACTGAGGGTGCCGAGCTTGTCGACCAGGTCCTCGAGGTTGTCCGTCGCGAGGCCGAGGGCTGCGACAGCCTCCAGGGTTTCCAAATCACCCACTCTCTCGGTGGTGGTACTGGTGCCGGTATGGGTACGCTCCTCATCTCCAAGATCCGTGAGGAGTTCCCCGACCGGATGATGGCCACCTTCTCGGTCGTCCCCTCCCCCAAGGTCTCCGACACCGTCGTTGAGCCCTACAACGCGACTCTGTCCATCCACCAGCTTGTCGAGAACTCGGACGAGACCTTCTGCATTGATAACGAGGCTCTCTACGACATCTGCATGCGCACCCTCAAGCTCTCCAACCCCTCGTACGGCGACCTGAACTACCTCGTCTCCGCCGTCATGTCCGGCGTCACCACCTGCTTGCGCTTCCCTGGCCAGCTCAACTCCGACTTGCGCAAGCTCGCCGTCAACATGGTTCCTTTCCCCCGTCTCCACTTCTTCATGGTCGGCTTCGCTCCCCTGACCAGCCGTGGCGCCCACTCCTTCCGTGCCGT----------------------
>Microdochium_graminearum_CGMCC_3_23525T
CTGCGGAGGGATCA-TTACTGAGTT-TTCAACTCTCCAAACCATGTGAAC-TTACCACTGTTGCCTCGGTGG-TTGGTGCCTTTA---------------CGGGCGCTGCC-G----CCGGCGGACAAACTAAACTCTTGTCAA-CTTTGTCAAATCTGAATCTAAACTAAGAAATAAGTTAAAACTTTCAACAACGGATCTCTTGGTTCTGGCATCGATGAAGAACGCAGCGAAATGCGATAAGTAATGTGAATTGCAGAATTCAGTGAATCATCGAATCTTTGAACGCACATTGCGCCCATTAGTATTCTAGTGGGCATGCCTGTTCGAGCGTCATTTCAACCCTTAAGC----CTAGCTTAGCGTTGGGAGACTGCGCTAAGCCGCAGCTCCTCAAAACCAG-TGGCGGAGTC--CTCTGTGCTCTGAGCGTAGTAATC--TTTATCTCGCTTGTATGAACGCAGTGGTCGACGGCCATAAACCGCACCTC---TCCCTCGTGGATTGGGCAC-TTTTTTAATG----GTTGACCTCGGATCAGGTAGGAGATTGCCCTAGTAACGGCG-AGTGAAGCGGCAACAGCTCAAATTTGAAATCTGGCCCTTGGGTCCGAGTTGTAATTTGTAGAGGATGATTTTGGTTAGGTACCTTCCGAGTTCCTTGGAACAGGACGCCTTAGAGGGTGAGAGCCCCGTACGGTTGGATGCCGAGCCTCTGTAAATCTCCTTCGACGAGTCGAGTAGTTTGGGAATGCTGCTCTAAATGGGAGGTAAATTTCTTCTAAAGCTAAATACCGGCCAGAGACCGATAGCGCACAAGTAGAGTGATCGAAAGATGAAAAGCACTTTGAAAAGAGGGTTAAATAGTACGTGAAATTGTTGAAAGGGAAGGGCTTGTGACCAGACCTTTGCCTTGCGGATCATCCGGTGTTCTCACCGGTGCACTCCGCTTGGTTGAGGCCAGCATCAGTTTCGGCGGCGGGATAAAGACTTCAGGAACGTGACTCCCCCGGGAGTGTTATAGCCTGCTGTGTAATACCGCCGCCGGGACTGAGGACCGCGCTTCGGCTAGGATGCTGGCATAATGGTCATCAGCCACCCGTCTTGAAACACGGACCAAGGAGTCGAACATTTATGCGAGTTTTTGGGTGTTAAACCCTCAAGCGTAATGAAAGTGAACGGAGGTGAGAGCCCTTAC--GGGTGCATCATCGACCGATCCTGATGTCTTCGGATGGATTTGAGTAAGAGCATAACTGTTCGGACCCGAAAGATGGTGAACTATGCGTGGATAGGGTGAAGCCAGAGGAAACTCTGGTGGAGGCTCGCAGCGGTTCTGACGTGCAAATCGATCGTCAAATCTGCGCATGGGGGCGAAAGA-CTAATCGAACCATC------------------------------------------------------------------------------------------------------------------------------------------------------------------------------------------------------------------------------------------------------------------------------------------------------------------------------------------------------------------------------------------------------------------------------------------CGATACACATTCGCGTCCACCTTATCCCACTTGCGGAGGACCAATA-CTCCTGTTGGCAGAGATGGCAAGCTCGCCAAGCCGCGGCAGCTGCACAACACGCACTGGGGACTCGTCTGTCCCGCTGAGACGCCTGAAGGTCAGGCTTGCGGTTTGGTCAAGAACCTCTCGTTAATGTGCTCCATCAGTGTGGGAACCTCAACCGAGCCCATCATCGACTACATGATTACGAGGAACATGGAGGTGCTTGAGGAGTATGAGCCTCTACGGTACCCCAACGCCACAAAGATCTTCCTGAATGGTTCCTGGATTGGCGTGCACCAAGACCCCAAGACCCTGGTTCGGGATGTTCAGCAACTTAGACGGAACAACCAGATTCCTGCTGAGGTCTCGCTAATTCGCGACATCAGAGATCGCGAGTTCAAGATCTTCTCGGATGCGGGCCGTGTTATGCGACCTCTCTTTGTCGTGGAGCAAGAAGACAACCC------------------GGGCTCTCTAACACTCAACAAAGAGCATATCCGAAAGCTCGAGATCGACCAGACTCTTCCTGCAGGCAGCGACGAATACTTCGGCTGGCAGGGCCTTGTCAACGAGGGTGTCATTGAGTACCTTGATGCCGAGGAAGAGGAGACGTCAATGATTTGTATGACGGCGGAGGACCTGGAGACGTTCCGTCTTGCCAAGCAAGGCCACGACATGACGGTGGATACTAGCGAGGAACCCAACAAGCGTATCAACACCCGCATGAACCCGACCACGCATATGTACACGCACTGCGAGATTCATCCTAGCATGCTCCTCGGCATTTGCGCCAGTATCATCCCCTTCCCGGA--------------------------------------------------------------------------------------------------------------------------------------------------------------------------------------------------------------------------------------------------------------------------------------------------------------------------------------------------------------------------------------------------------------------------------------------------------------------------------------------------------------------------------------------------------------------------------------------------------------------------------------------------------------------------------------------------------------------------------------
>Microdochium_graminearum_CGMCC_3_23524
CTGCGGAGGGATCA-TTACTGAGTT-TTCAACTCTCCAAACCATGTGAAC-TTACCACTGTTGCCTCGGTGG-TTGGTGCCTTTA---------------CGGGCGCTGCC-G----CCGGCGGACAAACTAAACTCTTGTCAA-CTTTGTCAAATCTGAATCTAAACTAAGAAATAAGTTAAAACTTTCAACAACGGATCTCTTGGTTCTGGCATCGATGAAGAACGCAGCGAAATGCGATAAGTAATGTGAATTGCAGAATTCAGTGAATCATCGAATCTTTGAACGCACATTGCGCCCATTAGTATTCTAGTGGGCATGCCTGTTCGAGCGTCATTTCAACCCTTAAGC----CTAGCTTAGCGTTGGGAGACTGCGCTAAGCCGCAGCTCCTCAAAACCAG-TGGCGGAGTC--CTCTGTGCTCTGAGCGTAGTAATC--TTTATCTCGCTTGTATGAACGCAGTGGTCGACGGCCATAAACCGCACCTC---TCCCTCGTGGATTGGGCAC-TTTTTTAATG----GTTGACCTCGGATCAGGTAGGAGATTGCCCTAGTAACGGCG-AGTGAAGCGGCAACAGCTCAAATTTGAAATCTGGCCCTTGGGTCCGAGTTGTAATTTGTAGAGGATGATTTTGGTTAGGTACCTTCCGAGTTCCTTGGAACAGGACGCCTTAGAGGGTGAGAGCCCCGTACGGTTGGATGCCGAGCCTCTGTAAATCTCCTTCGACGAGTCGAGTAGTTTGGGAATGCTGCTCTAAATGGGAGGTAAATTTCTTCTAAAGCTAAATACCGGCCAGAGACCGATAGCGCACAAGTAGAGTGATCGAAAGATGAAAAGCACTTTGAAAAGAGGGTTAAATAGTACGTGAAATTGTTGAAAGGGAAGGGCTTGTGACCAGACCTTTGCCTTGCGGATCATCCGGTGTTCTCACCGGTGCACTCCGCTTGGTTGAGGCCAGCATCAGTTTCGGCGGCGGGATAAAGACTTCAGGAACGTGACTCCCCCGGGAGTGTTATAGCCTGCTGTGTAATACCGCCGCCGGGACTGAGGACCGCGCTTCGGCTAGGATGCTGGCATAATGGTCATCAGCCACCCGTCTTGAAACACGGACCAAGGAGTCGAACATTTATGCGAGTTTTTGGGTGTTAAACCCTCAAGCGTAATGAAAGTGAACGGAGGTGAGAGCCCTTAC--GGGTGCATCATCGACCGATCCTGATGTCTTCGGATGGATTTGAGTAAGAGCATAACTGTTCGGACCCGAAAGATGGTGAACTATGCGTGGATAGGGTGAAGCCAGAGGAAACTCTGGTGGAGGCTCGCAGCGGTTCTGACGTGCAAATCGATCGTCAAATCTGCGCATGGGGGCGAAAGA-CTAATCGAACCATCTAGTACTG-G--------------------------------------------------------------------------------------------------------------------------------------------------------------------------------------------------------------------------------------------------------------------------------------------------------------------------------------------------------------------------------------------------------------------------------CGATACACATTCGCGTCCACCTTATCCCACTTGCGGAGGACCAATA-CTCCTGTTGGCAGAGATGGCAAGCTCGCCAAGCCGCGGCAGCTGCACAACACGCACTGGGGACTCGTCTGTCCCGCTGAGACGCCTGAAGGTCAGGCTTGCGGTTTGGTCAAGAACCTCTCGTTAATGTGCTCCATCAGTGTGGGAACCTCAACCGAGCCCATCATCGACTACATGATTACGAGGAACATGGAGGTGCTTGAGGAGTATGAGCCTCTACGGTACCCCAACGCCACAAAGATCTTCCTGAATGGTTCCTGGATTGGCGTGCACCAAGACCCCAAGACCCTGGTTCGGGATGTTCAGCAACTTAGACGGAACAACCAGATTCCTGCTGAGGTCTCGCTAATTCGCGACATCAGAGATCGCGAGTTCAAGATCTTCTCGGATGCGGGCCGTGTTATGCGACCTCTCTTTGTCGTGGAGCAAGAAGACAACCC------------------GGGCTCTCTAACACTCAACAAAGAGCATATCCGAAAGCTCGAGATCGACCAGACTCTTCCTGCAGGCAGCGACGAATACTTCGGCTGGCAGGGCCTTGTCAACGAGGGTGTCATTGAGTACCTTGATGCCGAGGAAGAGGAGACGTCAATGATTTGTATGACGGCGGAGGACCTGGAGACGTTCCGTCTTGCCAAGCAAGGCCACGACATGACGGTGGATACTAGCGAGGAACCCAACAAGCGTATCAACACCCGCATGAACCCGACCACGCATATGTACACGCACTGCGAGATTCATCCTAGCATGCTCCTCGGCATTTGCGCCAGTATCATCCCCTTCCCGGA--------------------------------------------------------------------------------------------------------------------------------------------------------------------------------------------------------------------------------------------------------------------------------------------------------------------------------------------------------------------------------------------------------------------------------------------------------------------------------------------------------------------------------------------------------------------------------------------------------------------------------------------------------------------------------------------------------------------------------------
>Microdochium_hainanense_SAUCC210782
CTGCGGAGGGATCA-TTATAGAGTT-TTCAACTCCTTAAACCATGTGAACTTTACCACTGTTGCCTCGGTGG-TGGGTGCGTCTCAC-------------GATGCGCTGCC-A----CCGGTGGAC-ATACAAACTCTTGTTAATTTTTGGC-ATTCTGAATCATAACTAAGAAATAAGTTAAAACTTTCAACAACGGATCTCTTGGTTCTGGCATCGATGAAGAACGCAGCGAAATGCGATAAGTAATGTGAATTGCAGAATTCAGTGAATCATCGAATCTTTGAACGCACATTGCGCCCATTAGTATTCTAGTGGGCATGCCTGTTCGAGCGTCATTTCAACCCTTAAGC----CTAGCTTAGTGTTGGGAGACTGC-CTAATACGCAGCTCCTCAAAACCAG-TGGCAGAGTT-TATTCGTACTCTGAGCGCAGTAATTCTTTTATCTCGCTTCTGTAAGACGATTAGACGATAGCCATAAACCGCAC------TCCTTCGGG----GGGCAC-TTTTTTAATG----GTTGACCTCGGATCAGGTAGGAGATTGCCCTAGTAACGGCG-AGTGAAGCGGCAACAGCTCAAATTTGAAATCTGGCCTTCTGGTCCGAATTGTAATTTGTAGAGGATGCATTTGGTTAGGTACCTTCCGAGTTCCTTGGAACAGGACGCCTTAGAGGGTGAGAGCCCCGTACGGTTGGATGCCGAGCCTCTGTAATGCTCCTTCGACGAGTCGAGTAGTTTGGGAATGCTGCTCTAAATGGGAGGTAAATTTCTTCTAAAGCTAAATACCGGCCAGAGACCGATAGCGCACAAGTAGAGTGATCGAAAGATGAAAAGCACTTTGAAAAGAGGGTTAAATAGTACGTGAAATTGTTGAAAGGGAAGGGCTTATGACCAGACCTTTGCCTTGCGAATCATCCGGTGTTCTCACCGGTGCACTTCGCTTGGTTGAGGCCAGCATCAGTTTCGGAAGAGGGATAAAGACTTAAGGAATGTGGTTCCTCCGGGAATGTTATAGCCTTCTGTGTAATACCTTTACCGGGACTGAGGACCGCGCTTCGGCTAGGATGCTGGCATAATGGTCATCAGCCACCCGTCTTGAAACACGGACCAAGGAGTCGAACATTTATGCGAGTGTTTGGGTGTTAAACCCTCACGCGTAATGAAAGTGAACGGAGGTGAGAGCCCTTAC--GGGTGCATCATCGACCGATCCTGATGTCTTCGGATGGATTTGAGTAAGAGCATAACTGTTCGGACCCGAAAGATGGTGAACTATGCGTGGATAGGGTGAAGCCAGAGGAAACTCTGGTGGAGGCTCGCAGCGGTTCTGACGTGCAAATCGATCGTCAAATCTGCGCATGGGGGCGAAAGA-CTAATCGAACCATCTAGTAGCT-GG-------------------------------------------------------------------------------------------------------------------------------------------------------------------------------------------------------------------------------------------------------------------------------------------------------------------------------------------------------------------------------------------------------------------------------CGATACACCTTCGCGTCCACCCTCTCACATTTGCGGAGAACCAACA-CACCTGTTGGCAGAGATGGCAAGCTCGCGAAACCGCGTCAGCTGCACAACACCCACTGGGGTCTCGTCTGCCCTGCGGAAACACCTGAGGGTCAAGCTTGTGGTCTCGTCAAGAATCTTTCGCTGATGTGCTCAATCAGTGTCGGCACATCGACAGAGCCCATCATTGATTACATGATTACCAGAAACATGGAGGTCCTGGAAGAGTACGAGCCGCTCCGTTATCCCAACGCAACCAAGATCTTCTTGAACGGCTCATGGATCGGTGTGCATCAAGATCCTAAGACCCTGGTCCGAGATGTTCAGCAGCTGCGGCGCAACAATCAGATTCCAGCCGAAGTGTCGCTCATTCGTGATATCAGAGACCGTGAATTCAAGATCTTCTCAGATGCTGGTCGTGTCATGCGCCCATTGTTCGTTGTCGAACAAGAGGATAATGCTGATACTGGCGCCGAGAAGGGTGCGCTGGTTCTCAACAAGGAGCACATCAGGAAACTTGAGAACGACCAAAGTCTCCCTAACGATAGTGACGAGTACTTTGGCTGGCAAGGTCTAGTGAATGAAGGTGTCATTGAGTATCTGGATGCTGAAGAGGAGGAAACATCCATGATCTGTATGACTGCCGAGGACCTGGAGACGTTCCGTCTGACGAAACAGGGTCATGACATGACACAGGACAACAGCGAGGAGCCAAACAAGCGCATCAACACTCGCATGAACCCGACGACACACGCGTATACTCACTGCGAAATTCACCCCAGTATGCTGCTTGGTATCTGCGCAAGCATCATTCCGTTCCCGGACCGGCAACAAGTACGTTCCCCGTGCCGTCCTCGTCGATCTTGAGCCCGGTACCATGGACGCTGTCCGTGCAGGTCCTTTCGGTCAGCTCTTCCGGCCCGACAACTTCGTCTTCGGTCAGTCCGGTGCCGGAAACAACTGGGCCAAGGGTCACTACACTGAGGGTGCTGAGCTCGTCGACCAAGTCCTCGAGGTTGTCCGTCGCGAGGCCGAGGGCTGCGACTGCCTCCAGGGTTTCCAGATCACCCACTCTCTCGGTGGTGGTACCGGTGCCGGTATGGGTACGCTCCTGATCTCCAAGATCCGTGAGGAGTTCCCCGACCGCATGATGGCCACTTTCTCCGTCGTCCCTTCGCCCAAGGTCTCCGACACCGTTGTTGAGCCTTACAACGCCACTCTGTCCGTCCACCAGCTTGTCGAGAACTCCGACGAGACCTTCTGCATTGACAACGAGGCCCTCTACGACATCTGCATGCGTACTCTCAAGCTCTCCAACCCTTCGTACGGTGACCTGAACTACCTCGTCTCCGCTGTCATGTCCGGTGTCACCACCTGCTTGCGTTTCCCTGGTCAGCTCAACTCTGATCTCCGCAAGCTCGCCGTCAACATGGTGCCCTTCCCCCGTCTCCACTTCTTCATGGTCGGTTTCGCTCCTCTGACCAGCCGTGGCGCCCACTCTTTCCGTGCCGTCACTGTTCCTGAGCTCACCCAG
>Microdochium_hainanense_SAUCC210781
CTGCGGAGGGATCA-TTATAGAGTT-TTCAACTCCTTAAACCATGTGAACTTTACCACTGTTGCCTCGGTGG-TGGGTGCGTCTCAC-------------GATGCGCTGCC-A----CCGGTGGAC-ATACAAACTCTTGTTAATTTTTGGC-ATTCTGAATCATAACTAAGAAATAAGTTAAAACTTTCAACAACGGATCTCTTGGTTCTGGCATCGATGAAGAACGCAGCGAAATGCGATAAGTAATGTGAATTGCAGAATTCAGTGAATCATCGAATCTTTGAACGCACATTGCGCCCATTAGTATTCTAGTGGGCATGCCTGTTCGAGCGTCATTTCAACCCTTAAGC----CTAGCTTAGTGTTGGGAGACTGC-CTAATACGCAGCTCCTCAAAACCAG-TGGCAGAGTT-TATTCGTACTCTGAGCGCAGTAATTCTTTTATCTCGCTTCTGTAAGACGATTAGACGATAGCCATAAACCGCAC------TCCTTCGGG----GGGCACT-TTTTTAATG----GTTGACCTCGGATCAGGTAGGAGATTGCCCTAGTAACGGCG-AGTGAAGCGGCAACAGCTCAAATTTGAAATCTGGCCTTCTGGTCCGAATTGTAATTTGTAGAGGATGCATTTGGTTAGGTACCTTCCGAGTTCCTTGGAACAGGACGCCTTAGAGGGTGAGAGCCCCGTACGGTTGGATGCCGAGCCTCTGTAATGCTCCTTCGACGAGTCGAGTAGTTTGGGAATGCTGCTCTAAATGGGAGGTAAATTTCTTCTAAAGCTAAATACCGGCCAGAGACCGATAGCGCACAAGTAGAGTGATCGAAAGATGAAAAGCACTTTGAAAAGAGGGTTAAATAGTACGTGAAATTGTTGAAAGGGAAGGGCTTATGACCAGACCTTTGCCTTGCGAATCATCCGGTGTTCTCACCGGTGCACTTCGCTTGGTTGAGGCCAGCATCAGTTTCGGAAGAGGGATAAAGACTTAAGGAATGTGGTTCCTCCGGGAATGTTATAGCCTTCTGTGTAATACCTTTACCGGGACTGAGGACCGCGCTTCGGCTAGGATGCTGGCATAATGGTCATCAGCCACCCGTCTTGAAACACGGACCAAGGAGTCGAACATTTATGCGAGTGTTTGGGTGTTAAACCCTCACGCGTAATGAAAGTGAACGGAGGTGAGAGCCCTTAC--GGGTGCATCATCGACCGATCCTGATGTCTTCGGATGGATTTGAGTAAGAGCATAACTGTTCGGACCCGAAAGATGGTGAACTATGCGTGGATAGGGTGAAGCCAGAGGAAACTCTGGTGGAGGCTCGCAGCGGTTCTGACGTGCAAATCGATCGTCAAATCTGCGCATGGGGGCGAAAGA-CTAATCGAACCATCTAGTAGCT-GG-------------------------------------------------------------------------------------------------------------------------------------------------------------------------------------------------------------------------------------------------------------------------------------------------------------------------------------------------------------------------------------------------------------------------------CGATACACCTTCGCGTCCACCCTCTCACATTTGCGGAGAACCAACA-CACCTGTTGGCAGAGATGGCAAGCTCGCGAAACCGCGTCAGCTGCACAACACCCACTGGGGTCTCGTCTGCCCTGCGGAAACACCTGAGGGTCAAGCTTGTGGTCTCGTCAAGAATCTTTCGCTGATGTGCTCAATCAGTGTCGGCACATCGACAGAGCCCATCATTGATTACATGATTACCAGAAACATGGAGGTCCTGGAAGAGTACGAGCCGCTCCGTTATCCCAACGCAACCAAGATCTTCTTGAACGGCTCATGGATCGGTGTGCATCAAGATCCTAAGACCCTGGTCCGAGATGTTCAGCAGCTGCGGCGCAACAATCAGATTCCAGCCGAAGTGTCGCTCATTCGTGATATCAGAGACCGTGAATTCAAGATCTTCTCAGATGCTGGTCGTGTCATGCGCCCATTGTTCGTTGTCGAACAAGAGGATAATGCTGATACTGGCGCCGAGAAGGGTGCGCTGGTTCTCAACAAGGAGCACATCAGGAAACTTGAGAACGACCAAAGTCTCCCTAACGATAGTGACGAGTACTTTGGCTGGCAAGGTCTAGTGAATGAAGGTGTCATTGAGTATCTGGATGCTGAAGAGGAGGAAACATCCATGATCTGTATGACTGCCGAGGACCTGGAGACGTTCCGTCTGACGAAACAGGGTCATGACATGACACAGGACAACAGCGAGGAGCCAAACAAGCGCATCAACACTCGCATGAACCCGACGACACACGCGTATACTCACTGCGAAATTCACCCCAGTATGCTGCTTGGTATCTGCGCAAGCATCATTCCGTTCCCGGACCGGCAACAAGTACGTTCCCCGTGCCGTCCTCGTCGATCTTGAGCCCGGTACCATGGACGCTGTCCGTGCAGGTCCTTTCGGTCAGCTCTTCCGGCCCGACAACTTCGTCTTCGGTCAGTCCGGTGCCGGAAACAACTGGGCCAAGGGTCACTACACTGAGGGTGCTGAGCTCGTCGACCAAGTCCTCGAGGTTGTCCGTCGCGAGGCCGAGGGCTGCGACTGCCTCCAGGGTTTCCAGATCACCCACTCTCTCGGTGGTGGTACCGGTGCCGGTATGGGTACGCTCCTGATCTCCAAGATCCGTGAGGAGTTCCCCGACCGCATGATGGCCACTTTCTCCGTCGTCCCTTCGCCCAAGGTCTCCGACACCGTTGTTGAGCCTTACAACGCCACTCTGTCCGTCCACCAGCTTGTCGAGAACTCCGACGAGACCTTCTGCATTGACAACGAGGCCCTCTACGACATCTGCATGCGTACTCTCAAGCTCTCCAACCCTTCGTACGGTGACCTGAACTACCTCGTCTCCGCTGTCATGTCCGGTGTCACCACCTGCTTGCGTTTCCCTGGTCAGCTCAACTCTGATCTCCGCAAGCTCGCCGTCAACATGGTGCCCTTCCCCCGTCTCCACTTCTTCATGGTCGGTTTCGCTCCTCTGACCAGCCGTGGCGCCCACTCTTTCCGTGCCGTCACTGTTCCTGAGCTCACCCAG
>Microdochium_indocalami_SAUCC1016_
CTGCGGAGGGATCA-TTACAGAGTTATCTAACTCCTAAAACCATGTGAAC-TTACCACTGTTGCCTCGGTGG-AAGGTGCTG------------------GAGACAGCACT-GGAAGCCGGTGGAC-ATCTAAACTCTTGTTAATTTTTGGC-AATCTGAATCATAACTAAGAAATAAGTTAAAACTTTCAACAACGGATCTCTTGGTTCTGGCATCGATGAAGAACGCAGCGAAATGCGATAAGTAATGTGAATTGCAGAATTCAGTGAATCATCGAATCTTTGAACGCACATTGCGCCCATTAGTATTCTAGTGGGCATGCCTGTTCGAGCGTCATTTCAACCCTTAAGC----CTAGCTTAGTGTTGGGAGACTGC-CTAATACGCAGCTCCTCAAAACCAG-TGGCAGAGTT-TTTACGTACTCTGAGCGCAGTAATTC-TAT-TCTCGCTTCTGAAAACGT-CTAGACGATAGCCATAAACCGCAT------GCTTC--GG----CAGCAC--TTTTTAATG----G-TGACCTC-GATCAGGTAGGAGATTGCCCTAGTAACGGCG-AGTGAAGCGGCAACAGCTCAAATTTGAAATCTGGCCTTCTGGTCCGAATTGTAATTTGTAGAGGATGACTTTGGTTAGGTACCTTTCGAGTTCCTTGGAACAGGACGCCTTAGAGGGTGAGAGCCCCGTACGATTGGATGCCGAGCCTCTGTAAGTCTCCTTCGACGAGTCGAGTAGTTTGGGAATGCTGCTCTAAATGGGAGGTAAATTTCTTCTAAAGCTAAATACCGGCCAGAGACCGATAGCGCACAAGTAGAGTGATCGAAAGATGAAAAGCACTTTGAAAAGAGGGTTAAATAGTACGTGAAATTGTTGAAAGGGAAGGGCTTATGACCAGACCTTTGCATTGAGGATCATCCGGTGTTCTCACCGGTGCACTTCTCTTTGTTGAGGCCAGCATCAGTTCTAGTTGGGGGATAAAGACTTAAGGAATGTGATTCCTCCGGGAATGTTATAGCCTTTTGTGTAATACCCTGACCGGGACTGAGGACCGCGCTTCGGCTAGGATGCTGGCATAATGGTCATCAGCCACCCGTCTTGAAACACGGACCAAGGAGTCGAACATTTATGCGAGTGTTTGGGTGTTAAACCCTCACGCGTAATGAAAGTGAACGGAGGTGAGAGCCCTTAC--GGGTGCATCATCGACCGATCCTGATGTCTTCGGATGGATTTGAGTAAGAGCATAACTGTTCGGACCCGAAAGATGGTGAACTATGCGTGGATAGGGTGAAGCCAGAGGAAACTCTGGTGGAGGCTCGCAGCGGTTCTGACGTGCAAATCGATCGTCAAATCTGCGCATGGGGGCGAAAGA-CTAATCGAACCATCTAGTAGCTGGGTTACCGCCGAAGTT-----------------------------------------------------------------------------------------------------------------------------------------------------------------------------------------------------------------------------------------------------------------------------------------------------------------------------------------------------------------------------------------------------------------CGTTACACATTCGCGTCGACCCTTTCTCATTTGCGCAGAACCAACA-CCCCCGTCGGTAGAGATGGCAAGCTTGCCAAGCCTCGCCAGCTGCACAACACACATTGGGGTCTTGTGTGCCCTGCTGAAACGCCTGAAGGTCAGGCTTGCGGTCTCGTCAAGAACCTTTCTCTCATGTGCTCGATCAGTGTGGGTACTTCCACGGAACCCATCATCGACTATATGATCACAAGAAACATGGAAGTCCTCGAGGAGTACGAGCCCTTGCGGTATCCCAACGCCACCAAGATCTTCCTGAACGGTTCATGGATTGGCGTGCACCAGGATCCTAAGACTCTTGTCAGAGATGTGCAGCAGCTTCGTCGTAACAATCAGATTCCCGCTGAAGTGTCTCTCATTCGCGATATCAGAGATCGTGAGTTCAAGATATTCTCCGATGCTGGACGTGTCATGCGACCTTTGTTTGTCGTGGAGCAGGAGGACAACCCAGACACTGGTGTTGAGAAGGGTTCCTTGGTCTTGAACAAGGAGCACATTCGCAAACTTGAGAATGACCAGGCACTTCCTCCTGGCAGTGACGAGTACTTCGGCTGGCAGGGTCTCGTCAATGAAGGTGTTATCGAATACCTTGATGCTGAGGAAGAGGAGACCTCCATGATCTGCATGACTGCCGAAGATCTGGAGACTTTCCGTCTTACGAAGCAAGGTCACGACATGACAACCGACAACAGTGAAGAGCCAAACAAGCGTGTCAAGACAAGGATGAATCCGACAACACACATGTACACTCATTGCGAAATTCACCCCAGTATGTTGTTGGGTATCTGCGCAAGTATCATTCCT--------CTGGTGGCAAGTACGTTCCCCGTGCCGTCCTCGTCGATCTTGAGCCCGGTACCATGGACGCTGTCCGTGCTGGTCCTTTCGGTCAGCTTTTCCGTCCCGACAACTTCGTCTTCGGTCAGTCCGGTGCCGGCAACAACTGGGCCAAGGGTCACTACACTGAGGGTGCTGAGCTTGTCGACCAGGTCCTTGAGGTTGTCCGTCGCGAGGCTGAAGGCTGCGACTGCCTCCAGGGTTTCCAGATCACCCACTCTCTCGGTGGTGGTACCGGTGCCGGTATGGGTACGCTTCTTATCTCCAAGATTCGTGAGGAGTTCCCCGACCGCATGATGGCTACCTTCTCCGTCGTTCCTTCCCCCAAGGTTTCCGACACCGTTGTTGAGCCTTACAACGCCACCCTCTCCGTCCACCAGCTCGTTGAGAACTCCGACGAGACTTTCTGTATCGACAACGAGGCTCTGTACGATATCTGCATGCGTACCCTCAAGCTCTCCAACCCCTCTTACGGCGACTTGAACTACCTCGTCTCCGCCGTCATGTCTGGTGTCACCACCGGTTTCCGTTTCCCTGGTCAGCTTAACTCTGATCTTCGCAAGCTCGCCGTCAACATGGTGCCCTTCCCCCGTCTCCACTTCTTCATGGTCGGCTTCGCTCCCTTGACCAGCCGTGGCGCCCACTCCTTCCGTGCTGTCACCGTTCCCGAGTTGACCCAG
>Microdochium_insulare_BRIP_75114_
CTGCGGAGGGATCA-TTACTGAGTT-TTCAACTCTCCAAACCATGTGAAC-TTACCACTGTTGCCTCGGTGG-TTGGTGCCCCC----------------AGGGCGCTGCC-G----CCGGTGGACAAACCAAACTCTTTGTCAACTTTGTCAAGTCTGAATCTAAACTAAGAAATAAGTTAAAACTTTCAACAACGGATCTCTTGGTTCTGGCATCGATGAAGAACGCAGCGAAATGCGATAAGTAATGTGAATTGCAGAATTCAGTGAATCATCGAATCTTTGAACGCACATTGCGCCCATTAGTATTCTAGTGGGCATGCCTGTTCGAGCGTCATTTCAACCCTTAAGC----CTAGCTTAGTGTTGGGAGACTGCGCTAAACCGCAGCTCCTCAAAACCAG-TGGCGGAGTC-CTCTCGTGCTCTGAGCGTAGTAATC--TCTATCTCGCTTGTGTGGACACGGTGGTCGACGGCCATAAACCGCTCCTC---TCCCTTCGGGACAGGGCAG-CTTTTTAATG----GTTGACCTCGGATCAGGTAGGAGATTGCCCCAGTAACGGCG-AGTGAAGCGGCAACAGCTCAAATTTGAAATCTGGCTTTCGGGCCCGAGTTGTAATTTGTAGAGGATGCTTTTGGTTAGGTACCTTCCGAGTTCCTTGGAACAGGACGCCTTAGAGGGTGAGAGCCCCGTACGGTTGGATGCCGAGCCTCTGTAAAGCTCCTTCGACGAGTCGAGTAGTTTGGGAATGCTGCTCTAAATGGGAGGTAAATTTCTTCTAAAGCTAAATACCGGCCAGAGACCGATAGCGCACAAGTAGAGTGATCGAAAGATGAAAAGCACTTTGAAAAGAGGGTTAAATAGTACGTGAAATTGTTGAAAGGGAAGGGCTTGTGACCAGACCTTTGCCTTGCGGATCATCCGGTGTTCTCACCGGTGCACTTCGCTTGGTTGAGGCCAGCATCAGTTTCGGCGGCGGGATAAAGACTTCAGGAACGTGACTCCCCCGGGAGTGTTATAGCCTGCTGTGTAATACCGCCGCCGGGACTGAGGACCGCGCTTCGGCTAGGATGCTGGCATAATGGTCATCAGCCACCCGTCTTGAAACACGGACCAAGGAGTCGAACATTTATGCGAGTTTTTGGGTGTTAAACCCTCAAGCGTAATGAAAGTGAACGGAGGTGAGAGCCCTTAC--GGGTGCATCATCGACCGATCCTGATGTCTTCGGATGGATTTGAGTAAGAGCATAACTGTTCGGACCCGAAAGATGGTGAACTATGCGTGGATAGGGTGAAGCCAGAGGAAACTCTGGTGGAGGCTCGCAGCGGTTCTGACGTGCAAATCGATCGTCAAATCTGCGCATGGGGGCGAAAGA-CTAATCGAACCATCTAGTAGCT-GGTTACCGC------------------------------------------------------------------------------------------------------------------------------------------------------------------------------------------------------------------------------------------------------------------------------------------------------------------------------------------------------------------------------------------------------------------------CGCTACACATTCGCGTCTACCTTGTCACACTTGAGAAGAACCAATA-CACCCGTTGGTAGAGATGGCAAGCTCGCCAAGCCACGGCAGTTGCACAACACGCACTGGGGGCTCGTATGCCCTGCCGAGACACCCGAAGGTCAGGCTTGTGGTCTGGTCAAGAACCTCTCGCTCATGTGCTCAATCAGTGTAGGAACCTCAACTGAGCCCATCATTGACTACATGATCACAAGGAATATGGAAGTGCTTGAGGAGTATGAGCCTCTGCGATATCCAAACGCCACAAAGATCTTCCTGAATGGGTCTTGGATTGGTGTACACCAAGATCCCAAGACTCTCGTTCGGGATGTTCAGCAGCTTCGACGTAACAACCAGATCCCTGCCGAGGTCTCGCTGATTCGCGATATCAGAGATCGTGAATTCAAGATCTTCTCGGATGCGGGCCGCGTCATGCGACCGCTCTTTGTCGTGGAGCAAGAGGATAACCCGGACACTGGTGCAGAGAAGGGCTCTCTCACACTCAACAAGGAACACATCCGGAAGCTCGAGAACGACCAGTCTCTTCCTCCAGGGAGCGATGAATACTTTGGTTGGCAGGGCCTGGTCAATGAAGGTGTCATTGAGTACCTCGACGCCGAGGAGGAGGAGACGTCGATGATCTGCATGACGGCGGAAGACCTGGAGACTTTCCGTCTTACCAAGCAAGGCCATGACATGACGACGGACAACAGCGAGGAGCCCAATAAGCGCATCAATACCCGCATGAACCCGACCACGCACATGTATACACACTGCGAAATTCACCCCAGCATGCTTCTTGGTATCTGCGCCAGTATCATTCCTTTCCCGGA--------------------------------------------------------------------------------------------------------------------------------------------------------------------------------------------------------------------------------------------------------------------------------------------------------------------------------------------------------------------------------------------------------------------------------------------------------------------------------------------------------------------------------------------------------------------------------------------------------------------------------------------------------------------------------------------------------------------------------------
>Microdochium_lycopodinum_CBS_146_68_18S_
CTGCGGAGGGATCA-TTACAGAGTT-TTTAACTCCTAAAACCATGTGAAC-TTACCACTGTTGCCTCGGTGG-AAGGTACCC------------------GAAAGGGTGCT-GGAAGCCGGCGGAC-ATCTAAACTCTTGTTAATTTTTGTT-ATTCTGAATCA-AACTAAGAAATAAGTTAAAACTTTCAACAACGGATCTCTTGGTTCTGGCATCGATGAAGAACGCAGCGAAATGCGATAAGTAATGTGAATTGCAGAATTCAGTGAATCATCGAATCTTTGAACGCACATTGCGCCCATTAGTATTCTAGTGGGCATGCCTGTTCGAGCGTCATTTCAACCCTTAAGC----CTAGCTTAGTGTTGGGAGACTGC-CTAATACGCAGCTCCTCAAAACCAG-TGGCAGAGTT-TTTACGTACTCTGAGCGCAGTAATTC-TAT-TCTCGCTTTTGAACACGT-CTAGACGATAGCCAAAAACCGCTT------GCCTC--GG----CAGCAC--TTTTTAATG----GTTGACCTCGGATCAGGTAGGAGATTGCCCTAGTAACGGCG-AGTGAAGCGGCAACAGCTCAAATTTGAAATCTGGCCTTCTGGTCCGAATTGTAATTTGTAGAGGATGACTTTGGTTAGGTACCTTCCGAGTTCCTTGGAACAGGACGCCTTAGAGGGTGAGAGCCCCGTACGGTTGGATGCCGATCCTTTGTAAGTCTCCTTCGACGAGTCGAGTAGTTTGGGAATGCTGCTCTAAATGGGAGGTAAATTTCTTCTAAAGCTAAATACCGGCCAGAGACCGATAGCGCACAAGTAGAGTGATCGAAAGATGAAAAGCACTTTGAAAAGAGGGTTAAATAGTACGTGAAATTGTTGAAAGGGAAGGGTTTATGACCAGACCTTTGCGTTGGGAATCATCCGGTGTTCTCACCGGTGCACTTCCCTTCGTTGAGGCCAGCATCAGTTCTAGTTGGGGGATAAAGACATTAGGAATGTGATTCCTCCGGGAATGTTATAGCCTTTTGTGTAATACCCTGACCGGGACTGAGGACCGCGCTTCGGCTAGGATGCTGGCATAATGGTCATCAGCCACCCGTCTTGAAACACGGACCAAGGAGTCGAACATTTATGCGAGTGTTTGGGTGTTAAACCCTCACGCGTAATGAAAGTGAACGGAGGTGAGAGCCCTTAC--GGGTGCATCATCGACCGATCCTGATGTCTTCGGATGGATTTGAGTAAGAGCATAACTGTTCGGACCCGAAAGATGGTGAACTATGCGTGGATAGGGTGAAGCCAGAGGAAACTCTGGTGGAGGCTCGCAGCGGTTCTGACGTGCAAATCGATCGTCAAATCTGCGCATGGGGGCGAAAGA-CTAATCG-------------------------------------------------------------------------------------------------------------------------------------------------------------------------------------------------------------------------------------------------------------------------------------------------------------------------------------------------------------------------------------------------------------------------------------------------CGTTACACATTCGCGTCAACCCTCTCCCATTTGCGCAGAACCAATA-CTCCCGTCGGCAGAGATGGCAAGCTTGCCAAGCCCCGCCAGCTGCACAACACACATTGGGGTCTTGTATGCCCCGCCGAGACGCCTGAAGGCCAAGCTTGCGGTCTCGTCAAGAACCTTTCCCTCATGTGCTCGATTAGTGTGGGTACCTCGACAGAGCCCATCATTGACTACATGATTACAAGAAACATGGAAGTCCTGGAGGAGTACGAGCCTTTGCGGTACCCCAACGCCACCAAGATCTTCTTGAACGGATCCTGGATTGGTGTGCACCAGGATCCCAAGACTCTTGTCAGAGATGTTCAGCAGCTTCGTCGTAACAACCAGATTCCTGCTGAGGTATCTCTAATTCGCGACATCAGAGATCGTGAGTTCAAGATCTTCTCTGACGCTGGACGTGTCATGCGACCTCTGTTCGTCGTCGAACAGGAAGACAACCCGGACACTGGTGCGGAAAAGGGCTCCTTGACCCTGAATAAGGAGCACATTCGCAAGCTCGAAAACGACCAGGCACTCCCTCCTGGCAGTGATGAGTACTTCGGCTGGCAAGGGCTGGTCAACGAGGGTGTCATCGAGTACCTTGATGCTGAAGAGGAGGAGACTTCCATGATCTGCATGACCGCAGAAGACCTGGAGACATTCCGTCTGACCAAGCAAGGTCACGACATGACGAGCGACAACAGTGAAGAGCCCAACAAGCGTGTCAAGACGAGGATGAATCCGACCACACACATGTACACTCATTGCGAAATCCACCCTAGTATGCTGTTGGGTATTTGCGCGAGTATCATCCCC--------CCGGCGGCAAGTACGTGCCCCGTTCCGTCCTCGTCGATCTTGAGCCCGGTACCATGGACGCTGTCCGTGCTGGTCCTTTCGGTCAGCTCTTCCGCCCCGACAACTTCGTCTTCGGTCAATCCGGCGCCGGCAACAACTGGGCCAAGGGTCATTACACTGAGGGTGCCGAGCTTGTCGACCAGGTCCTCGAGGTTGTCCGTCGCGAGGCCGAAGGCTGCGACTGCCTCCAGGGTTTCCAGATCACCCACTCTCTCGGTGGTGGTACCGGTGCCGGTATGGGTACGCTCCTTATCTCCAAGATTCGTGAGGAGTTCCCCGACCGCATGATGGCCACCTTCTCCGTCGTTCCTTCCCCCAAGGTTTCCGACACTGTTGTTGAGCCTTACAACGCCACCCTCTCCATCCACCAGCTCGTCGAGAACTCCGACGAGACCTTCTGTATCGATAACGAGGCTCTGTACGACATCTGCATGCGTACCCTCAAGCTCTCCAACCCCTCTTATGGCGACTTGAACCACCTCGTCTCTGCCGTCATGTCTGGTGTCACCACCGGTTTCCGTTTCCCTGGTCAGCTTAACTCTGATCTTCGCAAGCTCGCCGTCAACATGGTGCCCTTCCCCCGTCTCCACTTCTTCATGGTCGGCTTCGCTCCCCTGACCAGCCGTGGCGCCCACTCCTTCCGTGCCGT----------------------
>Microdochium_lycopodinum_CBS_125585T
CTGCGGAGGGATCA-TTACAGAGT--TTTTACTCCTAAAACCATGTGAAC-TTACCACTGTTGCCTCGGTGG-AAGGTACCC------------------GAAAGGGTGCT-GGAAGCCGGCGGAC-ATCTAAACTCTTGTTAATTTTTGTT-ATTCTGAATCA-AACTAAGAAATAAGTTAAAACTTTCAACAACGGATCTCTTGGTTCTGGCATCGATGAAGAACGCAGCGAAATGCGATAAGTAATGTGAATTGCAGAATTCAGTGAATCATCGAATCTTTGAACGCACATTGCGCCCATTAGTATTCTAGTGGGCATGCCTGTTCGAGCGTCATTTCAACCCTTAAGC----CTAGCTTAGTGTTGGGAGACTGC-CTAATACGCAGCTCCTCAAAACCAG-TGGCAGAGTT-TTTACGTACTCTGAGCGCAGTAATTC-TAT-TCTCGCTTTTGAACACGT-CTAGACGATAGCCAAAAACCGCTT------GCCTC--GG----CAGCAC--TTTTTAATG----GTTGACCTCGGATCAGGTAGGA--ATGCCCTAGTAACGGCG-AGTGAAGCGGCAACAGCTCAAATTTGAAATCTGGCCTTCTGGTCCGAATTGTAATTTGTAGAGGATGACTTTGGTTAGGTACCTTCCGAGTTCCTTGGAACAGGACGCCTTAGAGGGTGAGAGCCCCGTACGGTTGGATGCCGATCCTTTGTAAGTCTCCTTCGACGAGTCGAGTAGTTTGGGAATGCTGCTCTAAATGGGAGGTAAATTTCTTCTAAAGCTAAATACCGGCCAGAGACCGATAGCGCACAAGTAGAGTGATCGAAAGATGAAAAGCACTTTGAAAAGAGGGTTAAATAGTACGTGAAATTGTTGAAAGGGAAGGGTTTATGACCAGACCTTTGCGTTGGGAATCATCCGGTGTTCTCACCGGTGCACTTCCCTTCGTTGAGGCCAGCATCAGTTCTAGTTGGGGGATAAAGACATTAGGAATGTGATTCCTCCGGGAATGTTATAGCCTTTTGTGTAATACCCTGACCGGGACTGAGGACCGCGCTTCGGCTAGGATGCTGGCATAATGGTCATCAGCCACCCGTCTTGAAACACGGACCAAGGAGTCGAACATTTATGCGAGTGTTTGGGTGTTAAACCCTCACGCGTAATGAAAGTGAACGGAGGTGAGAGCCCTTAC--GGGTGCATCATCGACCGATCCTGATGTCTTCGGATGGATTTGAGTAAGAGCATAACTGTTCGGACCCGAAAGATGGTGAACTATGCGTGGATAGGGTGAAGCCAGAGGAAACTCTGGTGGAGGCTCGCAGCGGTTCTGACGTGCAAATCGATCGTCAAATCTGCGCAT-GGGGCGAAAGA-CT-ATCGA------------------------------------------------------------------------------------------------------------------------------------------------------------------------------------------------------------------------------------------------------------------------------------------------------------------------------------------------------------------------------------------------------------------------------------------------CGTTACACATTCGCGTCAACCCTCTCCCATTTGCGCAGAACCAATA-CTCCCGTCGGCAGAGATGGCAAGCTTGCCAAGCCCCGCCAGCTGCACAACACACATTGGGGTCTTGTATGCCCCGCCGAGACGCCTGAAGGCCAAGCTTGCGGTCTCGTCAAGAACCTTTCCCTCATGTGCTCGATTAGTGTGGGTACCTCGACAGAGCCCATCATTGACTACATGATTACAAGAAACATGGAAGTCCTGGAGGAGTACGAGCCTTTGCGGTACCCCAACGCCACCAAGATCTTCTTGAACGGATCCTGGATTGGTGTGCACCAGGATCCCAAGACTCTTGTCAGAGATGTTCAGCAGCTTCGTCGTAACAACCAGATTCCTGCTGAGGTATCTCTAATTCGCGACATCAGAGATCGTGAGTTCAAGATCTTCTCTGACGCTGGACGTGTCATGCGACCTCTGTTCGTCGTCGAACAGGAAGACAACCCGGACACTGGTGCGGAAAAGGGCTCCTTGACCCTGAATAAAGAGCACATTCGCAAGCTCGAAAACGACCAGGCACTCCCTCCTGGCAGTGATGAGTACTTCGGCTGGCAAGGGCTGGTCAACGAGGGTGTCATCGAGTACCTTGATGCTGAAGAGGAGGAGACTTCCATGATCTGCATGACCGCAGAAGACCTGGAGACATTCCGTCTGACCAAGCAAGGTCACGACATGACGAGCGACAACAGTGAAGAGCCCAACAAGCGTGTCAAGACGAGGATGAATCCGACCACACACATGTACACTCATTGCGAAATCCACCCTAGTATGCTGTTGGGTATTTGCGCGAGTATCATCCCC--------CCGGCGGCAAGTACGTGCCCCGTTCCGTCCTCGTCGACCTTGAGCCCGGTACCATGGACGCTGTCCGTGCTGGTCCTTTCGGTCAGCTCTTCCGCCCCGACAACTTCGTCTTCGGTCAATCCGGCGCCGGCAACAACTGGGCCAAGGGTCATTACACTGAGGGTGCCGAGCTTGTCGACCAGGTCCTCGAGGTTGTCCGTCGCGAGGCCGAAGGCTGCGACTGCCTCCAGGGTTTCCAGATCACCCACTCTCTCGGTGGTGGTACCGGTGCCGGTATGGGTACGCTCCTTATCTCCAAGATTCGTGAGGAGTTCCCCGACCGCATGATGGCCACCTTCTCGGTCGTTCCTTCCCCCAAGGTTTCCGACACTGTTGTTGAGCCTTACAACGCCACCCTCTCCATCCACCAGCTCGTCGAGAACTCCGACGAGACCTTCTGCATCGATAACGAGGCTCTGTACGACATCTGCATGCGTACCCTCAAGCTCTCCAACCCCTCTTACGGCGACTTGAACCACCTCGTCTCTGCCGTCATGTCTGGTGTCACCACCGGTTTCCGTTTCCCTGGTCAGCTTAACTCTGATCTTCGCAAGCTCGCCGTCAACATGGTGCCCTTCCCCCGTCTCCACTTCTTCATGGTCGGCTTCGCTCCCCTGACCAGCCGTGGCGCCCACTCCTTCCGTGCCGT----------------------
>Microdochium_maculosum_COAD_3358T
---------------TTACAGAGTTATCTAACTCCTAAAACCATGTGAAC-TTACCACTGTTGCCTCGGTGG-AAGGCATCC------------------GAAAGGGTGCT-GGAAGCCGGTGGAC-ATCTAAACTCTTGTTAATTTTTGTC-AATCTGAATCATAACTAAGAAATAAGTTAAAACTTTCAACAACGGATCTCTTGGTTCTGGCATCGATGAAGAACGCAGCGAAATGCGATAAGTAATGTGAATTGCAGAATTCAGTGAATCATCGAATCTTTGAACGCACATTGCGCCCATTAGTATTCTAGTGGGCATGCCTGTTCGAGCGTCATTTCAACCCTTAAGC----CTAGCTTAGTGTTGGGAGACTGC-CTAATACGCAGCTCCTCAAAACCAG-TGGCAGAGTT-TTTACGTACTCTGAGCGCAGTAATTC-TAT-TCTCGCTTTTGAAAACGT-CTAGACGATAGCCAAAAACCGCAT------GCTTC--GG----CAGCAC--TTTTTAATG----GTTGACCTCGGATCAGGTAGGAGATTGCCCTAGTAACGGCG-AGTGAAGCGGCAACAGCTCAAATTTGAAATCTGGCCTTCTGGTCCGAATTGTAATTTGTAGAGGATGACTTTGGTTAGGTACCTTTCGAGTTCCTTGGAACAGGACGCCTTAGAGGGTGAGAGCCCCGTACGATTGGATGCCGAGCCTCTGTAAGTCTCCTTCGACGAGTCGAGTAGTTTGGGAATGCTGCTCTAAATGGGAGGTAAATTTCTTCTAAAGCTAAATACCGGCCAGAGACCGATAGCGCACAAGTAGAGTGATCGAAAGATGAAAAGCACTTTGAAAAGAGGGTTAAATAGTACGTGAAATTGTTGAAAGGGAAGGGCTTATGACCAGACCTTTGCATTGAGAATCATCCGGTGTTCTCACCGGTGCACTTCTCTTTGTTGAGGCCAGCATCAGTTCTAGTTGGGGGATAAAGACTTAAGGAATGTGATTCCTCCGGGAATGTTATAGCCTTCTGTGTAATACCCTGACCGGGACTGAGGACCGCGCTTCGGCTAGGATGCTGGCATAATGGTCATCAGCCACCCGTCTTGAAACACGGACCAAGGAGTCGAACATTTATGCGAGTGTTTGGGTGTTAAACCCTCACGCGTAATGAAAGTGAACGGAGGTGAGAGCCCTTAC--GGGTGCATCATCGACCGATCCTGATGTCTTCGGATGGATTTGAGTAAGAGCATAACTGTTCGGACCCGAAAGATGGTGAACTATGCGTGGATAGGGTGAAGCCAGAGGAAACTCTGGTGGAGGCTCGCAGCGGTTCTGACGTGCAAATCGATCGTCAAATCTGCGCATGGGGGCGAAAGA-CTAATCGAACCATCTAGTAGCT-GGTTA----------------------------------------------------------------------------------------------------------------------------------------------------------------------------------------------------------------------------------------------------------------------------------------------------------------------------------------------------------------------------------------------------------------------------CGTTACACCTTCGCGTCGACCCTTTCCCATTTGCGCAGAACCAACA-CTCCCGTGGGCAGAGATGGCAAGCTTGCCAAGCCTCGCCAGCTGCACAACACACATTGGGGTCTTGTGTGCCCTGCCGAAACGCCCGAAGGCCAGGCTTGCGGTCTCGTCAAGAACCTCTCTCTCATGTGTTCGATCAGTGTGGGCACTTCTACGGAGCCTATCATTGACTACATGATCACAAGAAACATGGAAGTCCTCGAGGAGTACGAGCCTCTGCGCTACCCTAACGCCACCAAGATTTTCTTGAACGGATCTTGGATTGGTGTGCACCAGGATCCCAAGACTCTCGTCAGAGATGTGCAGCAGCTTCGCCGCAACAATCAGATTCCTGCTGAGGTTTCTCTTATCCGCGATATCAGAGATCGCGAATTCAAGATCTTCTCTGACGCCGGCCGTGTCATGCGACCTCTGCTTGTTGTAGAACAGGAAGACAACCAGGACACTGGTGTGGAGAAGGGTTCTTTGGTGTTGAACAAGGAGCACATTCGCAAGCTTGAGAACGACCAGGCGCTTCCTCCTGGCAGCGACGAGTACTTCGGCTGGCAGGGTCTCGTCAATGAGGGTGTCATCGAGTACCTTGATGCTGAGGAAGAGGAGACTTCCATGATCTGCATGACCGCTGAGGATCTGGAGACTTTCCGTCTTACAAAGCAGGGTCACGACATGACAACTGACAATAGTGAAGAGCCGAACAAGCGGGTCAAGACGAGGATGAATCCGACAACACACATGTACACTCATTGCGAAATCCACCCTAGTATGTTGTTGGGTATCTGCGCAAGTATCATTCCTTTCCCGGA--------------------------------------------------------------------------------------------------------------------------------------------------------------------------------------------------------------------------------------------------------------------------------------------------------------------------------------------------------------------------------------------------------------------------------------------------------------------------------------------------------------------------------------------------------------------------------------------------------------------------------------------------------------------------------------------------------------------------------------
>Microdochium_majus_CBS_741_79
CTGCGGAGGGATCA-TTACAGAGTT-TTTAACTCCCAAAACCATGTGAAC-TTACCACTGTTGCCTCGGTGG-AAGGTACCT------------------GAAAGGGTGCT-GGAAGCCGGTGGAC-ATCTAAACTCTTGTTAATTTCTGTT-ATTCTGAATCTAAACTAAGAAATAAGTTAAAACTTTCAACAACGGATCTCTTGGTTCTGGCATCGATGAAGAACGCAGCGAAATGCGATAAGTAATGTGAATTGCAGAATTCAGTGAATCATCGAATCTTTGAACGCACATTGCGCCCATTAGTATTCTAGTGGGCATGCCTGTTCGAGCGTCATTTCAACCCTTAAGC----CTAGCTTAGTGTTGGGAGACTGC-CTAATACGCAGCTCCTCAAAACCAG-TGGCAGAGTT-TTTACGTACTCTGAGCGCAGTAATTC-TAT-TCTCGCTTCTGAAAACGT-CTAGACGATAGCCAGAAACCGCAT------GCCTC--GG----CAGCAA--CTTTTAATG----GTTGACCTCGGATCAGGTAGGAGATTGCCCTAGTAACGGCG-AGTGAAGCGGCAACAGCTCAAATTTGAAATCTGGCCTTCTGGTCCGAGTTGTAATTTGTAGAGGATGATTTTGGTTAGGTACCTTCCGAGTTCCTTGGAACAGGACGCCTTAGAGGGTGAGAGCCCCGTACGGTTGGATGCCGAGCCTCTGTAAATCTCCTTCGACGAGTCGAGTAGTTTGGGAATGCTGCTCTAAATGGGAGGTAAATTTCTTCTAAAGCTAAATACCGGCCAGAGACCGATAGCGCACAAGTAGAGTGATCGAAAGATGAAAAGCACTTTGAAAAGAGGGTTAAATAGTACGTGAAATTGTTGAAAGGGAAGGATTTATGACCAGACCTTTGCCTTGCGGATCATCCGGTGTTCTCACCGGTGCACTTCGCTTGGTTGAGGCCAGCATCAGTTTTGGCGGCGGGATAAAGACTTCAGGAACGTGACTCCCCCGGGAGTGTTATAGCCTGCTGTGTAATACCGCCGCTGGGACTGAGGACCGCGCTTCGGCTAGGATGCTGGCATAATGGTCATCAATCACCCGTCTTGAAACACGGACCAAGGAGTCGAACATTTATGCGAGTTTTTGGGTGTTAAACCCTCAAGCGTAATGAAAGTGAACGGAGGTGAGAGCCCTTAC--GGGTGCATCATCGACCGATCCTGATGTCTTCGGATGGATTTGAGTAAGAGCATAACTGTTCGGACCCGAAAGATGGTGAACTATGCGTGGATAGGGTGAAGCCAGAGGAAACTCTGGTGGAGGCTCGCAGCGGTTCTGACGTGCAAATCGATCGTCAAATCTGCGCATGGGGGCGAAAGA-CTAATCG-------------------------------------------------------------------------------------------------------------------------------------------------------------------------------------------------------------------------------------------------------------------------------------------------------------------------------------------------------------------------------------------------------------------------------------------------CGTTACACATTTGCGTCTACACTGTCCCATTTGCGCAGAACAAACA-CTCCCGTCGGCAGAGATGGTAAACTTGCCAAACCTCGCCAATTGCACAACACACATTGGGGTCTAGTCTGTCCTGCAGAGACTCCCGAGGGTCAGGCCTGCGGTCTCGTCAAGAACCTTTCTCTCATGTGCTCGATAAGCGTGGGAACATCGACCGAGCCCATCATCGATTACATGATCACCAGGAACATGGAGGTGTTGGAGGAGTATGAGCCACTGCGATATCCCAATGCCACCAAGATTTTCCTTAACGGATCTTGGATTGGTGTGCACCAGGACCCCAAGACGTTGGTGCGGGACGTCCAGCAGCTTCGTCGCAACAACCAAATCCCTGCAGAGGTCTCTCTGATTCGTGATATCAGAGACCGTGAATTCAAGATCTTTTCCGACGCTGGCCGTGTCATGCGCCCACTACTCGTAGTGGAGCAGGAAGCCAATCCGGAAACGGGTATAGAAATGGGCTCGTTGACACTCAACAAGGAGCACATCAGGAAGCTTGAGAACGATCAAGGCTTGCCCTCTGGCAGTGACGAGTACTTCGGCTGGCAAGGTTTGGTCAACGAGGGTGTCATCGAGTATCTTGATGCTGAGGAAGAGGAAACCTCAATGATTTGCATGACCGCTGAGGATCTTGAGACCTTTCGTTTGGCGAAACAAGGCCACGACATGACAACGGACAACAGCGAAGAGCCGAACAAGCGTGTGAAGACACGGATGAACCCAACAACGCACATGTACACGCACTGCGAAATCCATCCCAGTATGCTTCTCGGCATCTGCGCCAGCATTATCCCG--------CCGGCAACAAGTACGTTCCTCGTGCCGTCCTTGTCGATCTCGAGCCCGGTACCATGGATGCCGTCCGTGCTGGTCCCTTCGGCCAGCTGTTCCGCCCCGACAACTTCGTCTTCGGTCAGTCCGGTGCTGGCAACAACTGGGCGAAGGGTCACTACACTGAGGGTGCCGAGCTTGTCGACCAGGTCCTCGAGGTCGTCCGTCGCGAGGCTGAGGGCTGCGACTGCCTTCAGGGTTTCCAGATCACCCACTCTCTCGGTGGTGGTACCGGTGCCGGTATGGGTACGCTCCTCATCTCCAAGATCCGCGAGGAGTTCCCTGACCGTATGATGGCCACCTTCTCGGTTGTCCCCTCGCCCAAGGTCTCCGACACCGTCGTCGAGCCTTACAACGCCACCCTGTCCATCCACCAGCTTGTCGAGAACTCGGACGAGACTTTCTGCATTGACAACGAGGCTCTGTACGACATCTGCATGCGTACCCTGAAGCTCTCCAACCCCTCATACGGCGACCTGAACTACCTCGTCTCTGCCGTCATGTCCGGTGTCACCACCTGCCTGCGTTTCCCCGGTCAGCTCAACTCTGACCTGCGCAAGCTCGCCGTCAACATGGTGCCCTTCCCGCGTCTGCATTTCTTCATGGTCGGATTCGCTCCCCTGACCAGCCGTGGCGCCCACTCTTTCCGTGCCGT----------------------
>Microdochium_miscanthi_SAUCC211092
CTGCGGAGGGATCA-TTACAGAGTT-TTTAACTCCCAAAACCATGTGAAC-TTACCACTGTTGCCTCGGTGG-AAGGTACCT------------------GAAAGGGTGCT-GGAAGCCGGTGGAC-ATCTAAACTCTTGTTAATTTCTGTT-ATTCTGAATCTAAACTAAGAAATAAGTTAAAACTTTCAACAACGGATCTCTTGGTTCTGGCATCGATGAAGAACGCAGCGAAATGCGATAAGTAATGTGAATTGCAGAATTCAGTGAATCATCGAATCTTTGAACGCACATTGCGCCCATTAGTATTCTAGTGGGCATGCCTGTTCGAGCGTCATTTCAACCCTTAAGC----CTAGCTTAGTGTTGGGAGACTGC-CTAATACGCAGCTCCTCAAAACCAG-TGGCAGAGTT-TTTACGTACTCTGAGCGCAGTAATTC-TAT-TCTCGCTTCTGAAAACGT-CTAGACGATAGCCAGAAACCGCAT------GCCTC--GG----CAGCAA--CTTTTAATG----GTTGACCTCGGATCAGGTAGGAGATTGCCCTAGTAACGGCG-AGTGAAGCGGCAACAGCTCAAATTTGAAATCTGGCCTTCTGGTCCGAATTGTAATTTGTAGAGGATGACTTTGGTTAGGTACCTTCCGAGTTCCTTGGAACAGGACGCCTTAGAGGGTGAGAGCCCCGTACGGTTGGATGCCGAGCCTCTGTAAGTCTCCTTCGACGAGTCGAGTAGTTTGGGAATGCTGCTCTAAATGGGAGGTAAATTTCTTCTAAAGCTAAATACCGGCCAGAGACCGATAGCGCACAAGTAGAGTGATCGAAAGATGAAAAGCACTTTGAAAAGAGGGTTAAATAGTACGTGAAATTGTTGAAAGGGAAGGGCTTATGACCAGACCTTTGCATTGAGAATCATCCGGTGTTCTCACCGGTGCACTTCTCTTTGTTGAGGCCAGCATCAGTTTCGGGCGGGGGATAAAGACTTAAGGAATGTGATTCCCCCGGGAATGTTATAGCCTTCTGTGTAATACCCTGCCTGGGACTGAGGACCGCGCTTCGGCTAGGATGCTGGCATAATGGTCATCAGCCACCCGTCTTGAAACACGGACCAAGGAGTCGAACATTTATGCGAGTGTTTGGGTGTTAAACCCTCACGCGTAATGAAAGTGAACGGAGGTGAGAGCCCTTAC--GGGTGCATCATCGACCGATCCTGATGTCTTCGGATGGATTTGAGTAAGAGCATAACTGTTCGGACCCGAAAGATGGTGAACTATGCGTGGATAGGGTGAAGCCAGAGGAAACTCTGGTGGAGGCTCGCAGCGGTTCTGACGTGCAAATCGATCGTCAAATCTGCGCATGGGGGCGAAAGA-CTAATCGAA-----------------------------------------------------------------------------------------------------------------------------------------------------------------------------------------------------------------------------------------------------------------------------------------------------------------------------------------------------------------------------------------------------------------------------------------------CGTTACACATTCGCATCCACCCTCTCCCATTTGCGCAGAACTAACA-CCCCCGTTGGCAGAGATGGCAAGCTTGCCAAACCTCGCCAGCTGCACAACACGCATTGGGGTCTTGTGTGCCCTGCTGAGACGCCTGAAGGTCAGGCTTGTGGTCTTGTCAAGAACCTTTCGCTCATGTGCTCGATTAGTGTGGGAACCTCCACGGAGCCGATCATCGACTACATGATCACGAGAAACATGGAAGTCCTGGAGGAGTACGAACCTCTGCGATATCCCAACGCCACCAAGATCTTCTTGAACGGATCGTGGATCGGTGTCCACCAGGACCCTAAGACTCTCGTCAGAGATGTGCAGCAGCTCCGTCGCAACAACCAGATTCCTGCCGAGGTCTCTCTCATTCGCGATATCAGAGATCGTGAGTTCAAGATCTTCTCTGACGCTGGACGTGTTATGCGACCTTTGCTCGTCGTGGAACAGGAAAACAACCCGGATACTGGTGTGGAGAAGGGTTCTTTGGTTCTGAACAAGGAACACATTCGTAAGCTTGAAAATGATCAGGCTCTTCCGCCTGGTAGTGACGAGTACTTTGGCTGGCAGGGTCTAGTCAACGAAGGTGTTATTGAGTATCTGGATGCTGAGGAA-----------------------------------------------------------------------------------------------------------------------------------------------------------------------------------------------------------------CCGGTGGCAAGTACGTCCCCCGTGCCGTCCTCGTCGATCTCGAGCCCGGTACCATGGACGCTGTCCGTGCTGGTCCTTTCGGTCAGCTCTTCCGCCCTGACAACTTCGTCTTCGGCCAGTCTGGTGCCGGCAACAACTGGGCCAAGGGTCATTACACTGAGGGTGCCGAGCTTGTCGACCAGGTCCTCGAGGTTGTTCGTCGTGAGGCTGAAGGCTGCGACTGCCTCCAGGGTTTCCAGATCACCCACTCTCTCGGTGGTGGTACCGGTGCCGGTATGGGTACGCTCCTTATCTCCAAGATCCGTGAGGAGTTCCCCGACCGCATGATGGCCACCTTCTCCGTTGTTCCTTCACCCAAGGTTTCCGACACCGTTGTTGAGCCTTACAACGCTACCCTATCCGTCCACCAGCTCGTCGAGAACTCTGACGAGACCTTCTGTATCGACAACGAGGCTCTGTACGACATCTGCATGCGTACTCTCAAGCTCTCCAACCCCTCCTACGGTGACTTGAACTACCTTGTCTCCGCCGTCATGTCCGGTGTGACCACTGGTTTCCGTTTCCCTGGTCAGCTTAACTCTGATCTTCGCAAGCTCGCCGTCAACATGGTGCCCTTCCCTCGTCTCCACTTCTTCATGGTCGGCTTCGCTCCCCTTACCAGCCGTGGCGCCCACTCCTTCCGTGCTGTTACCGTGCCCGAGTTGACCCAG
>Microdochium_miscanthi_SAUCC211093
CTGCGGAGGGATCA-TTACAGAGTT-TTTAACTCCCAAAACCATGTGAAC-TTACCACTGTTGCCTCGGTGG-AAGGTACCT------------------GAAAGGGTGCT-GGAAGCCGGTGGAC-ATCTAAACTCTTGTTAATTTCTGTT-ATTCTGAATCTAAACTAAGAAATAAGTTAAAACTTTCAACAACGGATCTCTTGGTTCTGGCATCGATGAAGAACGCAGCGAAATGCGATAAGTAATGTGAATTGCAGAATTCAGTGAATCATCGAATCTTTGAACGCACATTGCGCCCATTAGTATTCTAGTGGGCATGCCTGTTCGAGCGTCATTTCAACCCTTAAGC----CTAGCTTAGTGTTGGGAGACTGC-CTAATACGCAGCTCCTCAAAACCAG-TGGCAGAGTT-TTTACGTACTCTGAGCGCAGTAATTC-TAT-TCTCGCTTCTGAAAACGT-CTAGACGATAGCCAGAAACCGCAT------GCCTC--GG----CAGCAA--CTTTTAATG----GTTGACCTCGGATCAGGTAGGAGATTGCCCTAGTAACGGCG-AGTGAAGCGGCAACAGCTCAAATTTGAAATCTGGCCTTCTGGTCCGAATTGTAATTTGTAGAGGATGACTTTGGTTAGGTACCTTCCGAGTTCCTTGGAACAGGACGCCTTAGAGGGTGAGAGCCCCGTACGGTTGGATGCCGAGCCTCTGTAAGTCTCCTTCGACGAGTCGAGTAGTTTGGGAATGCTGCTCTAAATGGGAGGTAAATTTCTTCTAAAGCTAAATACCGGCCAGAGACCGATAGCGCACAAGTAGAGTGATCGAAAGATGAAAAGCACTTTGAAAAGAGGGTTAAATAGTACGTGAAATTGTTGAAAGGGAAGGGCTTATGACCAGACCTTTGCATTGAGAATCATCCGGTGTTCTCACCGGTGCACTTCTCTTTGTTGAGGCCAGCATCAGTTTCGGGCGGGGGATAAAGACTTAAGGAATGTGATTCCCCCGGGAATGTTATAGCCTTCTGTGTAATACCCTGCCTGGGACTGAGGACCGCGCTTCGGCTAGGATGCTGGCATAATGGTCATCAGCCACCCGTCTTGAAACACGGACCAAGGAGTCGAACATTTATGCGAGTGTTTGGGTGTTAAACCCTCACGCGTAATGAAAGTGAACGGAGGTGAGAGCCCTTAC--GGGTGCATCATCGACCGATCCTGATGTCTTCGGATGGATTTGAGTAAGAGCATAACTGTTCGGACCCGAAAGATGGTGAACTATGCGTGGATAGGGTGAAGCCAGAGGAAACTCTGGTGGAGGCTCGCAGCGGTTCTGACGTGCAAATCGATCGTCAAATCTGCGCATGGGGGCGAAAGA-CTAATCGAA-----------------------------------------------------------------------------------------------------------------------------------------------------------------------------------------------------------------------------------------------------------------------------------------------------------------------------------------------------------------------------------------------------------------------------------------------CGTTACACATTCGCATCCACCCTCTCCCATTTGCGCAGAACTAACA-CCCCCGTTGGCAGAGATGGCAAGCTTGCCAAACCTCGCCAGCTGCACAACACGCATTGGGGTCTTGTGTGCCCTGCTGAGACGCCTGAAGGTCAGGCTTGTGGTCTTGTCAAGAACCTTTCGCTCATGTGCTCGATTAGTGTGGGAACCTCCACGGAGCCGATCATCGACTACATGATCACGAGAAACATGGAAGTCCTGGAGGAGTACGAACCTCTGCGATATCCCAACGCCACCAAGATCTTCTTGAACGGATCGTGGATCGGTGTCCACCAGGACCCTAAGACTCTCGTCAGAGATGTGCAGCAGCTCCGTCGCAACAACCAGATTCCTGCCGAGGTCTCTCTCATTCGCGATATCAGAGATCGTGAGTTCAAGATCTTCTCTGACGCTGGACGTGTTATGCGACCTTTGCTCGTCGTGGAACAGGAAAACAACCCGGATACTGGTGTGGAGAAGGGTTCTTTGGTTCTGAACAAGGAACACATTCGTAAGCTTGAAAATGATCAGGCTCTTCCGCCTGGTAGTGACGAGTACTTTGGCTGGCAGGGTCTAGTCAACGAAGGTGTTATTGAGTATCTGGATGCTGAGGAA-----------------------------------------------------------------------------------------------------------------------------------------------------------------------------------------------------------------CCGGTGGCAAGTACGTCCCCCGTGCCGTCCTCGTCGATCTCGAGCCCGGTACCATGGACGCTGTCCGTGCTGGTCCTTTCGGTCAGCTCTTCCGCCCTGACAACTTCGTCTTCGGCCAGTCTGGTGCCGGCAACAACTGGGCCAAGGGTCATTACACTGAGGGTGCCGAGCTTGTCGACCAGGTCCTCGAGGTTGTTCGTCGTGAGGCTGAAGGCTGCGACTGCCTCCAGGGTTTCCAGATCACCCACTCTCTCGGTGGTGGTACCGGTGCCGGTATGGGTACGCTCCTTATCTCCAAGATCCGTGAGGAGTTCCCCGACCGCATGATGGCCACCTTCTCCGTTGTTCCTTCACCCAAGGTTTCCGACACCGTTGTTGAGCCTTACAACGCTACCCTATCCGTCCACCAGCTCGTCGAGAACTCTGACGAGACCTTCTGTATCGACAACGAGGCTCTGTACGACATCTGCATGCGTACTCTCAAGCTCTCCAACCCCTCCTACGGTGACTTGAACTACCTTGTCTCCGCCGTCATGTCCGGTGTGACCACTGGTTTCCGTTTCCCTGGTCAGCTTAACTCTGATCTTCGCAAGCTCGCCGTCAACATGGTGCCCTTCCCTCGTCTCCACTTCTTCATGGTCGGCTTCGCTCCCCTTACCAGCCGTGGCGCCCACTCCTTCCGTGCTGTTACCGTGCCCGAGTTGACCCAG
>Microdochium_musae_CBS_143499
CTGCGGAGGGATCA-TTACTGAGTT-TTCAACTCTCCAAACCATGTGAAC-TTACCACTGTTGCCTCGGTGGTTCGGGTCCTC--------------------GCGGGCCT-GGCCACCGGCGGAC-TACCAAACTCTTGTTAATTTTTGGC-ATTCTGAATACAAACTAAGAAATAAGTTAAAACTTTCAACAACGGATCTCTTGGTTCTGGCATCGATGAAGAACGCAGCGAAATGCGATAAGTAATGTGAATTGCAGAATTCAGTGAATCATCGAATCTTTGAACGCACATTGCGCCCATTAGTATTCTAGTGGGCATGCCTGTTCGAGCGTCATTTCAACCCTTAAGC----CTAGCTTAGTGTTGGGAGACTGC-CTAATACGCAGCTCCTCAAAACCAG-TGGCGGAGTC-TGTTCGTGCTCTGAGCGTAGTAATTG-TTTATCTCGCTTCTGCAAGCCGGCCAGGCGACAGCCATGAACCGC--------ACCCCCAGG----GGGCAC-TTTTTTAATG----GTTGACCTCGGATCAGGTAGGAGATTGCCCTAGTAACGGCG-AGTGAAGCGGCAACAGCTCAAATTTGAAATCTGGCCTTCTGGTCCGAATTGTAATTTGTAGAGGATGCTTTTGGTTAGGTACCTTCCGAGTTCCTTGGAACAGGACGCCTTAGAGGGTGAGAGCCCCGTACGGTTGGATGCCGAGCCTCTGTAAAGCTCCTTCGACGAGTCGAGTAGTTTGGGAATGCTGCTCTAAATGGGAGGTAAATTTCTTCTAAAGCTAAATACCGGCCAGAGACCGATAGCGCACAAGTAGAGTGATCGAAAGATGAAAAGCACTTTGAAAAGAGGGTTAAATAGTACGTGAAATTGTTGAAAGGGAAGGGCTTGTGACCAGACCTTTGCCTTGGGGATCATCCGGTGTTCTCACCGGTGCACTCCCCTCGGTTGAGGCCAGCATCAGTTTCGGCGGCGGGATAAAGACTTCAGGAATGTGACTCCCCCGGGAGTGTTATAGCCTGCTGTGTAATACCGCCACCGGGACTGAGGACCGCGCTTCGGCTAGGATGCTGGCATAATGGTCATCAGCCACCCGTCTTGAAACACGGACCAAGGAGTCGAACATTTATGCGAGTTTTTGGGTGTCAAACCCTCAAGCGTAATGAAAGTGAACGGAGGTGAGAGCCCTTAC--GGGTGCATCATCGACCGATCCTGATGTCTTCGGATGGATTTGAGTAAGAGCATAACTGTTCGGACCCGAAAGATGGTGAACTATGCGTGGATAGGGTGAAGCCAGAGGAAACTCTGGTGGAGGCTCGCAGCGGTTCTGACGTGCAAATCGATCGTCAAATCTGCGCATGGGGGCGAAAGA-CTAATCGA-----------------------------------------------------------------------------------------------------------------------------------------------------------------------------------------------------------------------------------------------------------------------------------------------------------------------------------------------------------------------------------------------------------------------------------------------------------------------------------------------------------------------------------------------------------------------------------------------------------------------------------------------------------------------------------------------------------------------------------------------------------------------------------------------------------------------------------------------------------------------------------------------------------------------------------------------------------------------------------------------------------------------------------------------------------------------------------------------------------------------------------------------------------------------------------------------------------------------------------------------------------------------------------------------------------------------------------------------------------------------------------------------------------------------------------------------------------------------------------------------------------------------------------------------------------------------------------------------------------------------------------------------------------------------------------------------------------------------------------------------------------------------------------------------------------------------------------------------------------------------------------------------------------------------------------------------------------------------------------------------------------------------------------------------------------------------
>Microdochium_musae_CBS_143500
CTGCGGAGGGATCA-TTACTGAGTT-TTCAACTCTCCAAACCATGTGAAC-TTACCACTGTTGCCTCGGTGGTTCGGGTCCTCGC---------------------GGGCCTGGCCACCGGCGGAC-TACCAAACTCTTGTTAATTTTTGGC-ATTCTGAATACAAACTAAGAAATAAGTTAAAACTTTCAACAACGGATCTCTTGGTTCTGGCATCGATGAAGAACGCAGCGAAATGCGATAAGTAATGTGAATTGCAGAATTCAGTGAATCATCGAATCTTTGAACGCACATTGCGCCCATTAGTATTCTAGTGGGCATGCCTGTTCGAGCGTCATTTCAACCCTTAAGC----CTAGCTTAGTGTTGGGAGACTGC-CTAATACGCAGCTCCTCAAAACCAG-TGGCGGAGTC-TGTTCGTGCTCTGAGCGTAGTAATTG-TTTATCTCGCTTCTGCAAGCCGGCCAGGCGACAGCCATGAACCGC--------ACCCCCAGG----GGGCAC-TTTTTTAATG----GTTGACCTCGGATCAGGTAGGAGATTGCCCTAGTAACGGCG-AGTGAAGCGGCAACAGCTCAAATTTGAAATCTGGCCTTCTGGTCCGAATTGTAATTTGTAGAGGATGCTTTTGGTTAGGTACCTTCCGAGTTCCTTGGAACAGGACGCCTTAGAGGGTGAGAGCCCCGTACGGTTGGATGCCGAGCCTCTGTAAAGCTCCTTCGACGAGTCGAGTAGTTTGGGAATGCTGCTCTAAATGGGAGGTAAATTTCTTCTAAAGCTAAATACCGGCCAGAGACCGATAGCGCACAAGTAGAGTGATCGAAAGATGAAAAGCACTTTGAAAAGAGGGTTAAATAGTACGTGAAATTGTTGAAAGGGAAGGGCTTGTGACCAGACCTTTGCCTTGGGGATCATCCGGTGTTCTCACCGGTGCACTCCCCTCGGTTGAGGCCAGCATCAGTTTCGGCGGCGGGATAAAGACTTCAGGAATGTGACTCCCCCGGGAGTGTTATAGCCTGCTGTGTAATACCGCCACCGGGACTGAGGACCGCGCTTCGGCTAGGATGCTGGCATAATGGTCATCAGCCACCCGTCTTGAAACACGGACCAAGGAGTCGAACATTTATGCGAGTTTTTGGGTGTCAAACCCTCAAGCGTAATGAAAGTGAACGGAGGTGAGAGCCCTTAC--GGGTGCATCATCGACCGATCCTGATGTCTTCGGATGGATTTGAGTAAGAGCATAACTGTTCGGACCCGAAAGATGGTGAACTATGCGTGGATAGGGTGAAGCCAGAGGAAACTCTGGTGGAGGCTCGCAGCGGTTCTGACGTGCAAATCGATCGTCAAATCTGCGCATGGGGGCGAAAGA-CTAATCGAACC--------------------------------------------------------------------------------------------------------------------------------------------------------------------------------------------------------------------------------------------------------------------------------------------------------------------------------------------------------------------------------------------------------------------------------------------------------------------------------------------------------GAGATGGGAAGCTTGCCAAACCTCGCCAACTGCACAACACACACTGGGGTCTCGTCTGTCCTGCTGAAACACCTGAGGGTCAGGCTTGCGGCCTGGTCAAGAACCTTTCTCTGATGTGCTCAATCAGTGTGGGAACGTCAACAGAACCCATTATCGATTACATGATCACCAGGAACATGGAGGTGTTGGAGGAGTACGAACCATTACGTTATCCAAATGCCACAAAGATCTTCCTCAATGGGTCTTGGATTGGCGTACACCAGGACCCCAAGACATTGGTGCGCGATGTCCAGCAGCTTCGCCGCAACAATCAGATCCCTGCCGAGGTATCTCTGATCCGCGATATCAGAGATCGTGAGTTCAAGATCTTCTCTGATGCGGGCCGTGTTATGCGCCCTCTATTTGTTGTCGAGCATGAGGACAACCCTGACACCGGAGCGGAGAAAGGCGCACTAGTGCTCAACAAGGAACACATCAGGAAGCTTGAGAACGACCAGGCCTTACCTCCTGGCAGTGACGAGTACTTTGGCTGGCAAGGCCTTGTCAACGAGGGTGTTATCGAGTATCTCGATGCCGAGGAAGAGGAAACCTCGATGATTTGCATGACCGCTGAGGATCTTGAGACCTTCCGCTTGGCGAAACAAGGTCACGACATGACGACGGACAACAGCGAGGAGCCGAATAAGCGTGTGAAGACCCGCATGAACCCGACAACACACATGTACACGCACTGCGAAATCCATCCTAGCATGCTTCTGGGTATCTGCGCCAGTATTATTCCATTTCCCGA--------------------------------------------------------------------------------------------------------------------------------------------------------------------------------------------------------------------------------------------------------------------------------------------------------------------------------------------------------------------------------------------------------------------------------------------------------------------------------------------------------------------------------------------------------------------------------------------------------------------------------------------------------------------------------------------------------------------------------------
>Microdochium_nannuoshanense_SAUCC_2450_1T
CTGCGGAGGGATCA-TTACAGAGTT-TTTAACTCCTAAAACCATGTGAAC-TTACCACTGTTGCCTCGGTGG-AAGGTATCC------------------GAAAGGGTACT-GGAAGCCGGTGGAC-ATCTAAACTCTTGTTAATCTTTGTT-ATTCTGAATCTAAACTAAGAAATAAGTTAAAACTTTCAACAACGGATCTCTTGGTTCTGGCATCGATGAAGAACGCAGCGAAATGCGATAAGTAATGTGAATTGCAGAATTCAGTGAATCATCGAATCTTTGAACGCACATTGCGCCCATTAGTATTCTAGTGGGCATGCCTGTTCGAGCGTCATTTCAACCCTTAAGC----CTAGCTTAGTGTTGGGAGACTGC-CTAATACGCAGCTCCTCAAAACCAG-TGGCAGAGTT-TTTACGTACTCTGAGCGCAGTAATTC-TAT-TCTCGCTTCTGAAAACGT-CTAGACGATAGCCAAAAACCGCAT------GCTTC--GG----CAGCAC--TTTTTAATG----GTTGACCTCGGATCAGGTAGGAGATTGCCCTAGTAACGGCG-AGTGAAGCGGCAACAGCTCAAATTTGAAATCTGGCCTTCTGGTCCGAATTGTAATTTGTAGAGGATGACTTTGGTTAGGTACCTTCCGAGTTCCTTGGAACAGGACGCCTTAGAGGGTGAGAGCCCCGTACGGTTGGATGCCGAGCCTCTGTAAGTCTCCTTCGACGAGTCGAGTAGTTTGGGAATGCTGCTCTAAATGGGAGGTAAATTTCTTCTAAAGCTAAATACCGGCCAGAGACCGATAGCGCACAAGTAGAGTGATCGAAAGATGAAAAGCACTTTGAAAAGAGGGTTAAATAGTACGTGAAATTGTTGAAAGGGAAGGGCTTATGACCAGACCTTTGCATTGAGAATCATCCGGTGTTCTCACCGGTGCACTTCTCTTTGTTGAGGCCAGCATCAGTTTCGGGCGGGGGATAAAGACTTAAGGAATGTGATTCCTCCGGGAATGTTATAGCCTTTTGTGTAATACCCTGCCTGGGACTGAGGACCGCGCTTCGGCTAGGATGCTGGCATAATGGTCATCAGCCACCCGTCTTGAAACACGGACCAAGGAGTCGAACATTTATGCGAGTGTTTGGGTGTTAAACCCTCACGCGTAATGAAAGTGAACGGAGGTGAGAGCCCTTAC--GGGTGCATCATCGACCGATCCTGATGTCTTCGGATGGATTTGAGTAAGAGCATAACTGTTCGGACCCGAAAGATGGTGAACTATGCGTGGATAGGGTGAAGCCAGAGGAAACTCTGGTGGAGGCTCGCAGCGGTTCTGACGTGCAAATCGATCGTCAAATCTGCGCATGGGGGCGAAAGA-CTA------------------------------------------------------------------------------------------------------------------------------------------------------------------------------------------------------------------------------------------------------------------------------------------------------------------------------------------------------------------------------------------------------------------------------------------------------GTTACACATTTGCATCCACCCTTTCCCATTTACGCAGAACCAACA-CCCCCGTTGGTAGAGATGGCAAGCTTGCCAAACCTCGCCAGCTGCACAACACACATTGGGGTCTTGTGTGCCCTGCCGAGACGCCTGAAGGTCAGGCTTGTGGTCTTGTCAAGAACCTTTCGCTCATGTGCTCGATCAGTGTGGGAACCTCCACGGAGCCGATCATCGACTACATGATCACCAGAAACATGGAAGTCCTGGAGGAGTACGAACCTCTGCGATACCCCAACGCCACCAAGATCTTCTTGAATGGATCCTGGATTGGTGTCCACCAGGACCCCAAGACTCTCGTTAGAGATGTGCAGCAGCTCCGTCGCAACAATCAGATTCCTGCTGAGGTCTCTCTCATTCGCGATATCAGAGATCGTGAGTTCAAGATCTTCTCTGATGCTGGACGTGTTATGCGACCTTTGCTCGTTGTAGAACAGGAAAACAACCCGGATACTGGGGTGGAGAAGGGTTCTTTGGTTCTGAACAAGGAACACATTCGGAAGCTCGAAAACGACCAAGCTCTTCCGCCTGGTAGTGACGAGTACTTTGGATGGCAGGGTCTAGTCAACGAAGGTGTCATCGAATACCTGGATGCTGAGGAAGAGGAGACTTCCATGATCTGTATGACTGCGGAAGATTTGGAAACTTTCCGCCTTACCAAGCAGGGTCACGACATGACAACCGACAATAGTGAAGAGCCGAACAAGCGTGTCAAGACGAGAATGAATCCGACAACACACATGTACACTCATTGCGAAATCCACCCTAAAATGTTGGTGGGGATTTGCGCAAGAATCATT-----------CCGGTGGCAAGTACGTTCCCCGTGCCGTCCTCGTCGATCTTGAGCCCGGTACCATGGACGCTGTCCGTGCTGGTCCTTTCGGTCAGCTCTTCCGCCCCGACAACTTCGTCTTCGGTCAGTCCGGTGCCGGCAACAACTGGGCCAAGGGTCATTACACTGAGGGTGCCGAGCTTGTCGACCAGGTCCTCGAGGTTGTCCGTCGTGAGGCTGAAGGCTGCGACTGCCTCCAGGGTTTCCAGATCACCCACTCTCTCGGTGGTGGTACCGGTGCCGGTATGGGTACGCTCCTTATCTCCAAGATCCGTGAGGAGTTCCCCGACCGCATGATGGCCACCTTCTCCGTCGTTCCTTCCCCCAAGGTTTCCGACACCGTTGTTGAGCCTTACAACGCTACTCTCTCCGTTCACCAGCTCGTCGAGAACTCTGACGAGACCTTCTGTATTGATAACGAGGCTCTGTACGACATCTGCATGCGTACCCTCAAGCTCTCCAACCCCTCCTACGGCGACTTGAACTACCTTGTCTCCGCCGTCATGTCCGGTGTCACCACTGGTTTCCGTTTCCCTGGTCAGCTTAACTCGGATCTTCGCAAGCTCGCCGTCAACATGGTGCCCTTCCCTCGTCTCCACTTTTTCATGGTCGGCTTCGCTCCCCTCACCAGCCGTGGCGCCCACTCCTTCCGTGCCGTCACCGTTCCCGAGTTGACCCAG
>Microdochium_nannuoshanense_SAUCC_2450_3
CTGCGGAGGGATCA-TTACAGAGTT-TTTAACTCCTAAAACCATGTGAAC-TTACCACTGTTGCCTCGGTGG-AAGGTATCC------------------GAAAGGGTACT-GGAAGCCGGTGGAC-ATCTAAACTCTTGTTAATCTTTGTT-ATTCTGAATCTAAACTAAGAAATAAGTTAAAACTTTCAACAACGGATCTCTTGGTTCTGGCATCGATGAAGAACGCAGCGAAATGCGATAAGTAATGTGAATTGCAGAATTCAGTGAATCATCGAATCTTTGAACGCACATTGCGCCCATTAGTATTCTAGTGGGCATGCCTGTTCGAGCGTCATTTCAACCCTTAAGC----CTAGCTTAGTGTTGGGAGACTGC-CTAATACGCAGCTCCTCAAAACCAG-TGGCAGAGTT-TTTACGTACTCTGAGCGCAGTAATTC-TAT-TCTCGCTTCTGAAAACGT-CTAGACGATAGCCAAAAACCGCAT------GCTTC--GG----CAGCAC--TTTTTAATG----GTTGACCTCGGATCAGGTAGGAGATTGCCCTAGTAACGGCG-AGTGAAGCGGCAACAGCTCAAATTTGAAATCTGGCCTTCTGGTCCGAATTGTAATTTGTAGAGGATGACTTTGGTTAGGTACCTTCCGAGTTCCTTGGAACAGGACGCCTTAGAGGGTGAGAGCCCCGTACGGTTGGATGCCGAGCCTCTGTAAGTCTCCTTCGACGAGTCGAGTAGTTTGGGAATGCTGCTCTAAATGGGAGGTAAATTTCTTCTAAAGCTAAATACCGGCCAGAGACCGATAGCGCACAAGTAGAGTGATCGAAAGATGAAAAGCACTTTGAAAAGAGGGTTAAATAGTACGTGAAATTGTTGAAAGGGAAGGGCTTATGACCAGACCTTTGCATTGAGAATCATCCGGTGTTCTCACCGGTGCACTTCTCTTTGTTGAGGCCAGCATCAGTTTCGGGCGGGGGATAAAGACTTAAGGAATGTGATTCCTCCGGGAATGTTATAGCCTTTTGTGTAATACCCTGCCTGGGACTGAGGACCGCGCTTCGGCTAGGATGCTGGCATAATGGTCATCAGCCACCCGTCTTGAAACACGGACCAAGGAGTCGAACATTTATGCGAGTGTTTGGGTGTTAAACCCTCACGCGTAATGAAAGTGAACGGAGGTGAGAGCCCTTAC--GGGTGCATCATCGACCGATCCTGATGTCTTCGGATGGATTTGAGTAAGAGCATAACTGTTCGGACCCGAAAGATGGTGAACTATGCGTGGATAGGGTGAAGCCAGAGGAAACTCTGGTGGAGGCTCGCAGCGGTTCTGACGTGCAAATCGATCGTCAAATCTGCGCATGGGGGCGAAAGA-CTA------------------------------------------------------------------------------------------------------------------------------------------------------------------------------------------------------------------------------------------------------------------------------------------------------------------------------------------------------------------------------------------------------------------------------------------------------GTTACACATTTGCATCCACCCTTTCCCATTTACGCAGAACCAACA-CCCCCGTTGGTAGAGATGGCAAGCTTGCCAAACCTCGCCAGCTGCACAACACACATTGGGGTCTTGTGTGCCCTGCCGAGACGCCTGAAGGTCAGGCTTGTGGTCTTGTCAAGAACCTTTCGCTCATGTGCTCGATCAGTGTGGGAACCTCCACGGAGCCGATCATCGACTACATGATCACCAGAAACATGGAAGTCCTGGAGGAGTACGAACCTCTGCGATACCCCAACGCCACCAAGATCTTCTTGAATGGATCCTGGATTGGTGTCCACCAGGACCCCAAGACTCTCGTTAGAGATGTGCAGCAGCTCCGTCGCAACAATCAGATTCCTGCTGAGGTCTCTCTCATTCGCGATATCAGAGATCGTGAGTTCAAGATCTTCTCTGATGCTGGACGTGTTATGCGACCTTTGCTCGTTGTAGAACAGGAAAACAACCCGGATACTGGGGTGGAGAAGGGTTCTTTGGTTCTGAACAAGGAACACATTCGGAAGCTCGAAAACGACCAAGCTCTTCCGCCTGGTAGTGACGAGTACTTTGGATGGCAGGGTCTAGTCAACGAAGGTGTCATCGAATACCTGGATGCTGAGGAAGAGGAGACTTCCATGATCTGTATGACTGCGGAAGATTTGGAAACTTTCCGCCTTACCAAGCAGGGTCACGACATGACAACCGACAATAGTGAAGAGCCGAACAAGCGTGTCAAGACGAGAATGAATCCGACAACACACATGTACACTCATTGCGAAATCCACCCTAAAATGTTGGTGGGGATTTGCGCAAGAATCATT-----------CCGGTGGCAAGTACGTTCCCCGTGCCGTCCTCGTCGATCTTGAGCCCGGTACCATGGACGCTGTCCGTGCTGGTCCTTTCGGTCAGCTCTTCCGCCCCGACAACTTCGTCTTCGGTCAGTCCGGTGCCGGCAACAACTGGGCCAAGGGTCATTACACTGAGGGTGCCGAGCTTGTCGACCAGGTCCTCGAGGTTGTCCGTCGTGAGGCTGAAGGCTGCGACTGCCTCCAGGGTTTCCAGATCACCCACTCTCTCGGTGGTGGTACCGGTGCCGGTATGGGTACGCTCCTTATCTCCAAGATCCGTGAGGAGTTCCCCGACCGCATGATGGCCACCTTCTCCGTCGTTCCTTCCCCCAAGGTTTCCGACACCGTTGTTGAGCCTTACAACGCTACTCTCTCCGTTCACCAGCTCGTCGAGAACTCTGACGAGACCTTCTGTATTGATAACGAGGCTCTGTACGACATCTGCATGCGTACCCTCAAGCTCTCCAACCCCTCCTACGGCGACTTGAACTACCTTGTCTCCGCCGTCATGTCCGGTGTCACCACTGGTTTCCGTTTCCCTGGTCAGCTTAACTCGGATCTTCGCAAGCTCGCCGTCAACATGGTGCCCTTCCCTCGTCTCCACTTTTTCATGGTCGGCTTCGCTCCCCTCACCAGCCGTGGCGCCCACTCCTTCCGTGCCGTCACCGTTCCCGAGTTGACCCAG
>Microdochium_neoqueenslandicum_CBS_445_95
CTGCGGAGGGATCA-TTACTGAGTT-TTTAACTCTCCAAACCATGTGAAC-TTACCACTGTTGCCTCGGTGG-TTAGTGCTCTCTCTCGGG---------AGGGTGCTGCC-----ACCGGTGGAC-TACTAAACTCTTGTTAATTTAAGTC-ATTCTGAATCATAACTAAGAAATAAGTTAAAACTTTCAACAACGGATCTCTTGGTTCTGGCATCGATGAAGAACGCAGCGAAATGCGATAAGTAATGTGAATTGCAGAATTCAGTGAATCATCGAATCTTTGAACGCACATTGCGCCCATTAGTATTCTAGTGGGCATGCCTGTTCGAGCGTCATTTCAACCCTTAAGC----CTAGCTTAGTGTTGGGAGACTAC-CTAACTGGTAGCTCCTCAAAACCAG-TGGCGGAGTC-TGTTCGTGCTCTGAGCGTAGTAATTT-TTTATCTCGCTTCTGTAAGCCGATCAAACAACAGCCAAAAACCGCAC------CCTCACGGG------GCAC--TTTTTAATG----GTTGACCTCGGATCAGGTAGGAGATTGCCCTAGTAACGGCG-AGTGAAGCGGCAACAGCTCAAATTTGAAATCTGGCCTTCTGGTCCGAATTGTAATTTGTAGAGGATGCTTTTGGTTAGGTACCTTCCGAGTTCCTTGGAACAGGACGCCTTAGAGGGTGAGAGCCCCGTACGGTTGGATACCGAGCCTCTGTAAAGCTCCTTCGACGAGTCGAGTAGTTTGGGAATGCTGCTCTAAATGGGAGGTAAATTTCTTCTAAAGCTAAATATTGGCCAGAGACCGATAGCGCACAAGTAGAGTGATCGAAAGATGAAAAGCACTTTGAAAAGAGGGTTAAATAGTACGTGAAATTGTTGAAAGGGAAGGGCTTATGACCAGACCTTTGCCTTGCGAATCATCCGGTGTTCTCACCGGTGCACTTCGCTTGGTTGAGGCCAGCATCAGTTCTGGCAGTGGGATAAAGACTTTAGGAATGTGACTCCCCCGGGAGTGTTATAGCCTATTGTGTAATACCATTGCTGGGACTGAGGACCGCGCTTCGGCTAGGATGCTGGCATAATGGTCATCAGCCACCCGTCTTGAAACACGGACCAAGGAGTCGAACATTTATGCGAGTTTTTGGGTGTTAAACCCTCAAGCGTAATGAAAGTGAACGGAGGTGAGAGCCCTTAC--GGGTGCATCATCGACCGATCCTGATGTCTTCGGATGGATTTGAGTAAGAGCATAACTGTTCGGACCCGAAAGATGGTGAACTATGCGTGGATAGGGTGAAGCCAGAGGAAACTCTGGTGGAGGCTCGCAGCGGTTCTGACGTGCAAATCGATCGTCAAATCTGCGCATGGGGGCGAAAGA-CTAATCG-------------------------------------------------------------------------------------------------------------------------------------------------------------------------------------------------------------------------------------------------------------------------------------------------------------------------------------------------------------------------------------------------------------------------------------------------CGATACACATTTGCTTCCACGCTGTCGCATTTGCGGAGAACAAACA-CACCGGTCGGTAGAGATGGCAAGCTTGCCAAGCCTCGCCAGCTCCACAACACGCATTGGGGTCTTGTGTGTCCTGCAGAAACACCCGAAGGTCAAGCTTGTGGTCTGGTGAAGAATCTCTCCCTCATGTGTTCTATCAGTGTCGGAACCTCGACAGAACCCATCATTGATTACATGATCACAAGGAACATGGAGGTCCTCGAGGAGTATGAGCCATTGCGGTATCCAAATGCCACCAAGATTTTCTTGAACGGTTCATGGATCGGTGTTCATCAAGACCCCAAGACCTTGGTTAGGGATGTGCAGCAACTTCGCAGAAATAATCAAATCCCTGCCGAGGTGTCTCTGATTCGCGACATTCGAGACCGCGAGTTCAAGATCTTCTCCGATGCTGGCCGTGTCATGCGACCATTATTTGTGGTAGAGCAGGAAGACAACCCGGATACTGGGGTGGAGAAGGGTTCCTTGGTACTTAACAAAGAGCACATCAGGAAGCTCGAAAACGATCAGGCACTTCCACCCGGTAGCGATGAATACTTTGGCTGGCAGGGCCTGGTCAATGAAGGTGTCATTGAGTATCTTGATGCCGAGGAAGAGGAAACTTCCATGATCTGCATGACTCCAGAGGACCTGGAAACCTTCCGTCTCGCGAAGCAAGGTCATGACATGACTACGGACAACAGCGAAGAACCAAACAAACGAGTCAAGACACGAATGAATCCAACGACACACATGTATACGCATTGTGAGATTCATCCAAGCATGTTACTCGGAATCTGCGCCAGTATCATTCCC--------CCGGCAACAAGTACGTGCCCCGTGCCGTCCTCGTCGATCTCGAGCCCGGTACCATGGACGCTGTCCGTGCCGGTCCTTTCGGTCAGCTCTTCCGCCCCGACAACTTCGTCTTCGGTCAGTCCGGTGCTGGCAACAACTGGGCCAAGGGTCACTACACTGAGGGTGCCGAGCTTGTCGACCAGGTTCTCGAGGTCGTCCGTCGCGAGGCTGAGGGCTGTGACTGCCTTCAGGGTTTCCAGATCACCCACTCTCTCGGTGGTGGTACCGGTGCCGGTATGGGTACGCTCCTCATCTCCAAGATCCGTGAGGAGTTCCCCGACCGCATGATGGCCACTTTCTCGGTCGTCCCCTCTCCCAAGGTCTCCGACACCGTTGTCGAGCCTTACAACGCCACCCTCTCCGTCCACCAGCTGGTCGAGAACTCGGACGAGACCTTCTGCATTGACAACGAGGCTCTTTACGACATCTGCATGCGCACCCTGAAGCTCTCCAACCCCTCGTACGGTGACCTGAACTACCTCGTCTCCGCCGTCATGTCTGGTGTCACCACTTGCCTGCGTTTCCCCGGTCAGCTCAACTCTGACTTGCGCAAGCTCGCCGTCAACATGGTGCCTTTCCCTCGTCTTCACTTCTTCATGGTCGGCTTCGCTCCCCTGACCAGCCGTGGCGCTCACTCCTTCCGTGCCGT----------------------
>Microdochium_neoqueenslandicum_CBS_108926T
CTGCGGAGGGATCA-TTACTGAGTT-TTTAACTCTCCAAACCATGTGAAC-TTACCACTGTTGCCTCGGTGG-TTAGTGCTCTCTCTCGGG---------AGGGTGCTGCC-----ACCGGTGGAC-TACTAAACTCTTGTTAATTTAAGTC-ATTCTGAATCATAACTAAGAAATAAGTTAAAACTTTCAACAACGGATCTCTTGGTTCTGGCATCGATGAAGAACGCAGCGAAATGCGATAAGTAATGTGAATTGCAGAATTCAGTGAATCATCGAATCTTTGAACGCACATTGCGCCCATTAGTATTCTAGTGGGCATGCCTGTTCGAGCGTCATTTCAACCCTTAAGC----CTAGCTTAGTGTTGGGAGACTAC-CTAACTGGTAGCTCCTCAAAACCAG-TGGCGGAGTC-TGTTCGTGCTCTGAGCGTAGTAATTT-TTTATCTCGCTTCTGTAAGCCGATCAAACAACAGCCAAAAACCGCAC------CCTCACGGG------GCAC--TTTTTAATG----GTTGACCTCGGATCAGGTAGGAGATTGCCCTAGTAACGGCG-AGTGAAGCGGCAACAGCTCAAATTTGAAATCTGGCCTTCTGGTCCGAATTGTAATTTGTAGAGGATGCTTTTGGTTAGGTACCTTCCGAGTTCCTTGGAACAGGACGCCTTAGAGGGTGAGAGCCCCGTACGGTTGGATACCGAGCCTCTGTAAAGCTCCTTCGACGAGTCGAGTAGTTTGGGAATGCTGCTCTAAATGGGAGGTAAATTTCTTCTAAAGCTAAATATTGGCCAGAGACCGATAGCGCACAAGTAGAGTGATCGAAAGATGAAAAGCACTTTGAAAAGAGGGTTAAATAGTACGTGAAATTGTTGAAAGGGAAGGGCTTATGACCAGACCTTTGCCTTGCGAATCATCCGGTGTTCTCACCGGTGCACTTCGCTTGGTTGAGGCCAGCATCAGTTCTGGCAGTGGGATAAAGACTTTAGGAATGTGACTCCCCCGGGAGTGTTATAGCCTATTGTGTAATACCATTGCTGGGACTGAGGACCGCGCTTCGGCTAGGATGCTGGCATAATGGTCATCAGCCACCCGTCTTGAAACACGGACCAAGGAGTCGAACATTTATGCGAGTTTTTGGGTGTTAAACCCTCAAGCGTAATGAAAGTGAACGGAGGTGAGAGCCCTTAC--GGGTGCATCATCGACCGATCCTGATGTCTTCGGATGGATTTGAGTAAGAGCATAACTGTTCGGACCCGAAAGATGGTGAACTATGCGTGGATAGGGTGAAGCCAGAGGAAACTCTGGTGGAGGCTCGCAGCGGTTCTGACGTGCAAATCGATCGTCAAATCTGCGCATGGGGGCGAAAGA-CTAATCG-------------------------------------------------------------------------------------------------------------------------------------------------------------------------------------------------------------------------------------------------------------------------------------------------------------------------------------------------------------------------------------------------------------------------------------------------CGATACACATTTGCTTCCACGCTGTCGCATTTGCGGAGAACAAACA-CACCGGTCGGTAGAGATGGCAAGCTTGCCAAGCCTCGCCAGCTCCACAACACGCATTGGGGTCTTGTGTGTCCTGCAGAAACACCCGAAGGTCAAGCTTGTGGTCTGGTGAAGAATCTCTCCCTCATGTGTTCTATCAGTGTCGGAACCTCGACAGAACCCATCATTGATTACATGATCACAAGGAACATGGAGGTCCTCGAGGAGTATGAGCCATTGCGGTATCCAAATGCCACCAAGATTTTCTTGAACGGTTCATGGATCGGTGTTCATCAAGACCCCAAGACCTTGGTTAGGGATGTGCAGCAACTTCGCAGAAATAATCAAATCCCTGCCGAGGTGTCTCTGATTCGCGACATTCGAGACCGCGAGTTCAAGATCTTCTCCGATGCTGGCCGTGTCATGCGACCATTATTTGTGGTAGAGCAGGAAGACAACCCGGATACTGGGGTGGAGAAGGGTTCCTTGGTACTTAACAAAGAGCACATCAGGAAGCTCGAAAACGATCAGGCACTTCCACCCGGTAGCGATGAATACTTTGGCTGGCAGGGCCTGGTCAATGAAGGTGTCATTGAGTATCTTGATGCCGAGGAAGAGGAAACTTCCATGATCTGCATGACTCCAGAGGACCTGGAAACCTTCCGTCTCGCGAAGCAAGGTCATGACATGACTACGGACAACAGCGAAGAACCAAACAAACGAGTCAAGACACGAATGAATCCAACGACACACATGTATACGCATTGTGAGATTCATCCAAGCATGTTACTCGGAATCTGCGCCAGTATCATTCCC--------CCGGCAACAAGTACGTGCCCCGTGCCGTCCTCGTCGATCTCGAGCCCGGTACCATGGACGCTGTCCGTGCCGGTCCTTTCGGTCAGCTCTTCCGCCCCGACAACTTCGTCTTCGGTCAGTCCGGTGCTGGCAACAACTGGGCCAAGGGTCACTACACTGAGGGTGCCGAGCTTGTCGACCAGGTTCTCGAGGTCGTCCGTCGCGAGGCTGAGGGCTGTGACTGCCTTCAGGGTTTCCAGATCACCCACTCTCTCGGTGGTGGTACCGGTGCCGGTATGGGTACGCTCCTCATCTCCAAGATCCGTGAGGAGTTCCCCGACCGCATGATGGCCACTTTCTCGGTCGTCCCCTCTCCCAAGGTCTCCGACACCGTTGTCGAGCCTTACAACGCCACCCTCTCCGTCCACCAGCTGGTCGAGAACTCGGACGCGACCTTCTGCATTGACAACGAGGCTCTTTACGACATCTGCATGCGCACCCTGAAGCTCTCCAACCCCTCGTACGGTGACCTGAACTACCTCGTCTCCGCCGTCATGTCTGGTGTCACCACTTGCCTGCGTTTCCCCGGTCAGCTCAACTCTGACTTGCGCAAGCTCGCCGTCAACATGGTGCCTTTCCCTCGTCTTCACTTCTTCATGGTC---------------------------------------------------------------------
>Microdochium_nivale_CBS_116205T
---------------TTACTGAGTT-TTTAACTCTCCAAACCATGTGAAC-TTACCACTGTTGCCTCGGTGG-ATGGTGCTGT----CTCTCGGGA----CG-GCGCCACC-G----CCGGTGGAC-TACCTAAACTCTGTTAATTTTTGTC-AATCTGAATCA-AACTAAGAAATAAGTTAAAACTTTCAACAACGGATCTCTTGGTTCTGGCATCGATGAAGAACGCAGCGAAATGCGATAAGTAATGTGAATTGCAGAATTCAGTGAATCATCGAATCTTTGAACGCACATTGCGCCCATTAGTATTCTAGTGGGCATGCCTGTTCGAGCGTCATTTCAACCCTTAAGC----CTAGCTTAGTGTTGGGAGACTGC-CTAATACGCAGCTCCTCAAAACCAG-TGGCGGAGTC-GGTTCGTGCTCTGAGCGTAGTAATTT-TTTATCTCGCTTCTGTAAGCCGGACTGGCAACAGCCAGAAACCGCAC------CCCTC--GG----GGGCAC--TTTTTAATG----GTTGACCTCGGATCAGGTAGGAGATTGCCCTAGTAACGGCG-AGTGAAGCGGCAACAGCTCAAATTTGAAATCTGGCCTTCTGGTCCGAGTTGTAATTTGTAGAGGATGATTTTGGTTAGGTACCTTCCGAGTTCCTTGGAACAGGACGCCTTAGAGGGTGAGAGCCCCGTACGGTTGGATGCCGAGCCTTTGTAAATCTCCTTCGACGAGTCGAGTAGTTTGGGAATGCTGCTCTAAATGGGAGGTAAATTTCTTCTAAAGCTAAATACCGGCCAGAGACCGATAGCGCACAAGTAGAGTGATCGAAAGATGAAAAGCACTTTGAAAAGAGGGTTAAATAGTACGTGAAATTGTTGAAAGGGAAGGATTTATGACCAGACCTTTGCCTTGCGGATCATCCGGTGTTCTCACCGGTGCACTTCGCTTGGTTGAGGCCAGCATCAGTTTTGGCGGCGGGATAAAGACTTCAGGAACGTGACTCCCCCGGGAGTGTTATAGCCTGCTGTGTAATACCGCCGCTGGGACTGAGGACCGCGCTTCGGCTAGGATGCTGGCATAATGGTCATCAATCACCCGTCTTGAAACACGGACCAAGGAGTCGAACATTTATGCGAGTTTTTGGGTGTTAAACCCTCAAGCGTAATGAAAGTGAACGGAGGTGAGAGCCCTTAC--GGGTGCATCATCGACCGATCCTGATGTCTTCGGATGGATTTGAGTAAGAGCATAACTGTTCGGACCCGAAAGATGGTGAACTATGCGTGGATAGGGTGAAGCCAGAGGAAACTCTGGTGGAGGCTCGCAGCGGTTCTGACGTGCAAATCGATCGTCAAATCTGCGCATGGGGGCGAAAGA-CTAATCG-------------------------------------------------------------------------------------------------------------------------------------------------------------------------------------------------------------------------------------------------------------------------------------------------------------------------------------------------------------------------------------------------------------------------------------------------CGTTACACATTTGCGTCTACACTGTCCCATTTGCGCAGAACAAATA-CTCCTGTCGGTAGAGATGGTAAGCTTGCCAAACCTCGCCAATTGCACAACACGCATTGGGGTCTTGTCTGTCCTGCGGAGACACCCGAGGGTCAGGCCTGCGGTTTGGTCAAGAACCTTTCTCTTATGTGCTCGATCAGCGTGGGCACCTCAACTGAGCCCATCATCGATTATATGATTACCAGGAACATGGAGGTGTTGGAGGAGTATGAACCATTGCGATATCCCAATGCCACGAAGATTTTCCTCAACGGCTCTTGGATCGGTGTGCACCAGGACCCCAAGACGTTGGTGCGAGACGTCCAGCAGCTTCGTCGCAACAACCAAATCCCTGCAGAGGTTTCTCTGATTCGTGATATCAGAGACCGCGAGTTCAAGATCTTTTCCGACGCTGGCCGTGTCATGCGTCCACTACTCGTGGTGGAGCAGGAGGCCAATCCGGAGACGGGTGTAGAAATGGGCTCTTTAACACTCAACAAGGAGCACATCAGGAAGCTTGAGAACGATCAAGGCCTACCCTCTGGTAGTGACGAGTACTTCGGCTGGCAAGGTTTGGTCAACGAGGGTGTCATCGAGTATCTCGACGCCGAGGAAGAGGAAACTTCAATGATTTGTATGACCGCTGAGGATCTTGAGACCTTTCGTTTGGCGAAACAAGGTCACGACATGACAACAGACAACACCGAAGAGCCGAATAAGCGCGTGAAGACACGGATGAACCCAACAACGCACATGTACACGCACTGCGAGATCCATCCCAGTATGCTTCTTGGCATTTGCGCCAGCATTATTCCA--------CCGGCAACAAGTACGTTCCCCGCGCCGTCCTCGTCGATCTCGAGCCCGGTACCATGGATGCCGTCCGTGCTGGTCCCTTCGGCCAGCTGTTCCGTCCCGACAACTTCGTCTTCGGTCAGTCCGGTGCTGGCAACAATTGGGCGAAGGGTCATTACACTGAGGGTGCCGAGCTTGTCGACCAGGTCCTCGAGGTCGTCCGTCGCGAGGCTGAGGGCTGTGACTGCCTTCAGGGTTTTCAGATCACCCACTCTCTCGGTGGTGGTACCGGTGCCGGAATGGGCACGCTCCTCATCTCCAAGATCCGTGAGGAGTTCCCCGACCGCATGATGGCCACCTTCTCGGTTGTTCCCTCGCCCAAGGTCTCCGACACCGTCGTCGAGCCTTACAATGCCACCCTGTCCATCCACCAGCTTGTCGAGAACTCCGACGCGACTTTCTGCATTGACAACGAGGCTCTGTACGACATCTGCATGCGCACCCTGAAGCTCTCCAACCCCTCATACGGCGACCTGAACTACCTCGTCTCCGCCGTCATGTCCGGTGTCACCACCTGCCTGCGTTTCCCCGGTCAGCTCAACTCTGACCTGCGCAAGCTCGCCGTTAACATGGTGCCCTTCCCGCGTCTGCATTTCTTCATGGTCGGCTTCGCTCCCCTGACCAGCCGTGGCGCCCACTCCTTCCGTGCCGT----------------------
>Microdochium_nivale_var_majus_CBS_177_29
CTGCGGAGGGATCA-TTACTGAGTT-TTTAACTCTCCAAACCATGTGAAC-TTACCACTGTTGCCTCGGTGG-ATGGTGCTGT----CTCTCGGGA----CG-GTACCACC-G----CCGGTGGAC-TACCTAAACTCTGTTAATTTTTGTC-AATCTGAATCA-AACTAAGAAATAAGTTAAAACTTTCAACAACGGATCTCTTGGTTCTGGCATCGATGAAGAACGCAGCGAAATGCGATAAGTAATGTGAATTGCAGAATTCAGTGAATCATCGAATCTTTGAACGCACATTGCGCCCATTAGTATTCTAGTGGGCATGCCTGTTCGAGCGTCATTTCAACCCTTAAGC----CTAGCTTAGTGTTGGGAGACTGC-CTAATACGCAGCTCCTCAAAACCAG-TGGCGGAGTC-GGTTCGTGCTCTGAGCGTAGTAATTT-TTTATCTCGCTTCTGCAAGCCGGACTGGCAACAGCCATAAACCGCAC------CCTTC--GG----GGGCAC--TTTTTAATG----GTTGACCTCGGATCAGGTAGGAGATTGCCCTAGTAACGGCGAAGTGAAGCGGCAACAGCTCAAATTTGAAATCTGGCCTTCTGGTCCGAGTTGTAATTTGTAGAGGATGATTTTGGTTAGGTACCTTCCGAGTTCCTTGGAACAGGACGCCTTAGAGGGTGAGAGCCCCGTACGGTTGGATGCCGAGCCTCTGTAAATCTCCTTCGACGAGTCGAGTAGTTTGGGAATGCTGCTCTAAATGGGAGGTAAATTTCTTCTAAAGCTAAATACCGGCCAGAGACCGATAGCGCACAAGTAGAGTGATCGAAAGATGAAAAGCACTTTGAAAAGAGGGTTAAATAGTACGTGAAATTGTTGAAAGGGAAGGATTTATGACCAGACCTTTGCCTTGCGGATCATCCGGTGTTCTCACCGGTGCACTTCGCTTGGTTGAGGCCAGCATCAGTTTTGGCGGCGGGATAAAGACTTCAGGAACGTGACTCCCCCGGGAGTGTTATAGCCTGCTGTGTAATACCGCCGCTGGGACTGAGGACCGCGCTTCGGCTAGGATGCTGGCATAATGGTCATCAATCACCCGTCTTGAAACACGGACCAAGGAGTCGAACATTTATGCGAGTTTTTGGGTGTTAAACCCTCAAGCGTAATGAAAGTGAACGGAGGTGAGAGCCCTTAC--GGGTGCATCATCGACCGATCCTGATGTCTTCGGATGGATTTGAGTAAGAGCATAACTGTTCGGACCCGAAAGATGGTGAACTATGCGTGGATAGGGTGAAGCCAGAGGAAACTCTGGTGGAGGCTCGCAGCGGTTCTGACGTGCAAATCGATCGTCAAATCTGCGCATGGGGGCGAAAGA-CTAATCGAACCATCTAGTAGCT-GGTTACCGC-----------------------------------------------------------------------------------------------------------------------------------------------------------------------------------------------------------------------------------------------------------------------------------------------------------------------------------------------------------------------------------------------------------------------------------------------------------------------------------------------------------------------------------------------------------------------------------------------------------------------------------------------------------------------------------------------------------------------------------------------------------------------------------------------------------------------------------------------------------------------------------------------------------------------------------------------------------------------------------------------------------------------------------------------------------------------------------------------------------------------------------------------------------------------------------------------------------------------------------------------------------------------------------------------------------------------------------------------------------------------------------------------------------------------------------------------------------------------------------------------------------------------------------------------------------------------------------------------------------------------------------------------------------------------------------------------------------------------------------------------------------------------------------------------------------------------------------------------------------------------------------------------------------------------------------------------------------------------------------------------------------------------------------------------
>Microdochium_nivale_var_nivales_CBS_288_50
-------------------------------------------------------------------------------------------------------------------------------------------------------------------------------------------------------------------------------------------------------------------------------------------------------------------------------------------------------------------------------------------------------------------------------------------------------------------------------------------------------------------------------------------------------------------------GATTGCCCTAGTAACGGCG-AGTGAAGCGGCAACAGCTCAAATTTGAAATCTGGCCTTCTGGTCCGAGTTGTAATTTGTAGAGGATGATTTTGGTTAGGTACCTTCCGAGTTCCTTGGAACAGGACGCCTTAGAGGGTGAGAGCCCCGTACGGTTGGATGCCGAGCCTTTGTAAATCTCCTTCGACGAGTCGAGTAGTTTGGGAATGCTGCTCTAAATGGGAGGTAAATTTCTTCTAAAGCTAAATACCGGCCAGAGACCGATAGCGCACAAGTAGAGTGATCGAAAGATGAAAAGCACTTTGAAAAGAGGGTTAAATAGTACGTGAAATTGTTGAAAGGGAAGGATTTATGACCAGACCTTTGCCTTGCGGATCATCCGGTGTTCTCACCGGTGCACTTCGCTTGGTTGAGGCCAGCATCAGTTTTGGCGGCGGGATAAAGACTTCAGGAACGTGACTCCCCCGGGAGTGTTATAGCCTGCTGTGTAATACCGCCGCTGGGACTGAGGACCGCGCTTCGGCTAGGATGCTGGCATAATGGTCATCAATCACCCGTCTTGAAACACGGACCAAGGAGTCGAACATTTATGCGAGTTTTTGGGTGTTAAACCCTCAAGCGTAATGAAAGTGAACGGAGGTGAGAGCCCTTAC--GGGTGCATCATCGACCGATCCTGATGTCTTCGGATGGATTTGAGTAAGAGCATAACTGTTCGGACCCGAAAGATGGTGAACTATGCGTGGATAGGGTGAAGCCAGAGGAAACTCTGGTGGAGGCTCGCAGCGGTTCTGACGTGCAAATCGATCGTCAAATCTGCGCAT-GGGGCGAAAGA-CTAATCGWACCATCTAGTAGCT-GGTTACCGCCGAA-------------------------------------------------------------------------------------------------------------------------------------------------------------------------------------------------------------------------------------------------------------------------------------------------------------------------------------------------------------------------------------------------------------------------------------------------------------------------------------------------------------------------------------------------------------------------------------------------------------------------------------------------------------------------------------------------------------------------------------------------------------------------------------------------------------------------------------------------------------------------------------------------------------------------------------------------------------------------------------------------------------------------------------------------------------------------------------------------------------------------------------------------------------------------------------------------------------------------------------------------------------------------------------------------------------------------------------------------------------------------------------------------------------------------------------------------------------------------------------------------------------------------------------------------------------------------------------------------------------------------------------------------------------------------------------------------------------------------------------------------------------------------------------------------------------------------------------------------------------------------------------------------------------------------------------------------------------------------------------------------------------------------------------------
>Microdochium_novae_zelandiae_CPC_29376T
CTGCGGAGGGATCA-TTACTGAGTT-TTTAACTCTCCAAACCATGTGAAC-TTACCACTGTTGCCTCGGTGGGATGGTGCTGCT----------------TCGGCGGTGCCAGACCACCGGTGGAC-TACTAAACTCTTGTTAATTTTTGTCAAATCTGAATCATAACTAAGAAATAAGTTAAAACTTTCAACAACGGATCTCTTGGTTCTGGCATCGATGAAGAACGCAGCGAAATGCGATAAGTAATGTGAATTGCAGAATTCAGTGAATCATCGAATCTTTGAACGCACATTGCGCCCATTAGTATTCTAGTGGGCATGCCTGTTCGAGCGTCATTTCAACCCTTAAGC----CTAGCTTAGTGTTGGGAGACTGC-CTAATACGCAGCTCCTCAAAACCAG-TGGCGGAGTC-TGTTCGTACTCTGAGCGTAGTAATTT-TTTATCTCGCTTCTGCAAGTCGATCAGACAACAGCCAAAAACCGCAC------CCTCTCGGG----GGGCAC-TTTTTTAATG----GTTGACCTCGGATCAGGTAGGA--------------------------------------------------------------------------------------------------------------------------------------------------------------------------------------------------------------------------------------------------------------------------------------------------------------------------------------------------------------------------------------------------------------------------------------------------------------------------------------------------------------------------------------------------------------------------------------------------------------------------------------------------------------------------------------------------------------------------------------------------------------------------------------------------------------------------------------------------------------------------------------------------------------------------------------------------------------------------------------------------------------------------------------------------------------------------------------------------------------------------------------------------------------------------------------------------------------------------------------------------------------------------------------------------------------------------CGTTACACTTTTGCATCGACCTTGTCTCATTTGCGACGAACGAACA-CGCCTGTTGGCAGAGATGGAAAGCTCGCCAAGCCTCGCCAGCTTCACAACACGCATTGGGGTCTTGTCTGCCCCGCAGAAACGCCCGAGGGTCAGGCCTGCGGCTTGGTCAAGAATCTTTCTCTCATGTGCTCAATCAGCGTGGGCACATCAACGGAACCTATTATCGACTACATGATCACCAGGAACATGGAAGTGCTGGAGGAGTACGAACCACTGCGGTACCCCAATGCCACGAAGATTTTCCTCAACGGATCTTGGATCGGCGTGCACCAGGATCCCAAGACACTGGTGCGGGATGTCCAACAGCTTCGCCGGAACAACCAGATCCCCGCAGAGGTCTCTCTGATCCGTGATATCAGAGATCGCGAGTTCAAGATCTTCTCCGACGCTGGTCGTGTCATGCGTCCCCTGTTTGTTGTGGAGCAGGAAGACAATCAGGACACAGGAGTCGAAAAGGGTTCGTTGGTCCTCAACAAGGAACACATCAGGAAGCTTGAAAACGATCAGGCTCTACCCCCTGGTAGTGATGAATACTTTGGCTGGCAAGGGCTTGTCAACGAAGGTGTCATCGAGTATCTCGATGCTGAAGAAGAGGAGACATCCATGATCTGCATGACACCGGAGGATCTCGAGACCTTCCGTCTGGCAAAGCAGGGTCACGACATGACAACGGACAACAGCGAAGAGCCCAACAAGCGTGTCAAGACGCGGATGAACCCGACGACACACATGTATACCCACTGTGAAATTCACCCCAGTATGCTTCTGGGTATCTGCGCCAGTATCATTCCGTTCCCCGACCGGCAACAAGTACGTCCCTCGCGCCGTCCTCGTCGATCTCGAGCCCGGTACCATGGACGCCGTCCGTGCTGGTCCCTTCGGCCAGCTCTTCCGCCCCGACAACTTCGTCTTCGGTCAGTCCGGTGCCGGCAACAACTGGGCCAAGGGTCATTACACCGAGGGTGCTGAGCTCGTCGACCAGGTCCTCGAGGTCGTTCGTCGCGAGGCTGAGGGCTGCGACTGCCTCCAGGGCTTCCAGATCACCCACTCTCTCGGTGGTGGTACCGGTGCCGGTATGGGTACGCTCCTCATCTCCAAGATCCGCGAGGAGTTCCCCGACCGCATGATGGCCACCTTCTCGGTCGTCCCCTCGCCCAAGGTCTCCGACACCGTCGTCGAGCCTTACAACGCCACCCTGTCCGTCCACCAGCTCGTTGAGAACTCGGACAAGACCTTCTGCATTGACAACGAGGCTCTGTACGACATCTGCATGCGCACCCTGAAGCTCTCCAACCCCTCGTACGGCGACCTGAACTACCTCGTCTCCGCCGTCATGTCTGGTGTCACCACCTGCCTGCGTTTCCCTGGTCAGCTCAACTCTGACCTGCGCAAGCTCGCCGTCAACATGGTGCCCTTCCCTCGTCTCCACTTCTTCATGGTCGGATTCGCTCCCCTGACCAGCCGTGGCGCCCACTCCTTCCGTGCCGTCACTGTTCCCGAGTTGACCCAG
>Microdochium_novae_zelandiae_CPC_29693
CTGCGGAGGGATCA-TTACTGAGTT-TTTAACTCTCCAAACCATGTGAAC-TTACCACTGTTGCCTCGGTGGGATGGTGCTGCT----------------TCGGCGGTGCCAGACCACCGGTGGAC-TACTAAACTCTTGTTAATTTTTGTCAAATCTGAATCATAACTAAGAAATAAGTTAAAACTTTCAACAACGGATCTCTTGGTTCTGGCATCGATGAAGAACGCAGCGAAATGCGATAAGTAATGTGAATTGCAGAATTCAGTGAATCATCGAATCTTTGAACGCACATTGCGCCCATTAGTATTCTAGTGGGCATGCCTGTTCGAGCGTCATTTCAACCCTTAAGC----CTAGCTTAGTGTTGGGAGACTGC-CTAATACGCAGCTCCTCAAAACCAG-TGGCGGAGTC-TGTTCGTACTCTGAGCGTAGTAATTT-TTTATCTCGCTTCTGCAAGTCGATCAGACAACAGCCAGAAACCGCAC------CCTCTCGGG----GGGCAC-TTTTTTAATG----GTTGACCTCGGATCAGGTAGGA--------------------------------------------------------------------------------------------------------------------------------------------------------------------------------------------------------------------------------------------------------------------------------------------------------------------------------------------------------------------------------------------------------------------------------------------------------------------------------------------------------------------------------------------------------------------------------------------------------------------------------------------------------------------------------------------------------------------------------------------------------------------------------------------------------------------------------------------------------------------------------------------------------------------------------------------------------------------------------------------------------------------------------------------------------------------------------------------------------------------------------------------------------------------------------------------------------------------------------------------------------------------------------------------------------------------------CGTTACACTTTTGCATCGACCTTGTCTCATTTGCGACGAACGAACA-CGCCTGTTGGCAGAGATGGAAAGCTCGCCAAGCCTCGCCAGCTTCACAACACGCATTGGGGTCTTGTCTGCCCCGCAGAAACGCCCGAGGGTCAGGCCTGCGGCTTGGTCAAGAATCTTTCTCTCATGTGCTCAATCAGCGTGGGCACATCAACGGAACCTATTATCGACTACATGATCACCAGGAACATGGAAGTGCTGGAGGAGTACGAACCATTGCGGTACCCCAATGCCACGAAGATTTTCCTCAACGGATCTTGGATCGGCGTGCACCAGGATCCCAAGACACTGGTGCGGGATGTCCAACAGCTTCGCCGGAACAACCAGATCCCCGCAGAGGTCTCTCTGATCCGTGATATCAGAGATCGCGAGTTCAAGATCTTCTCCGACGCTGGTCGTGTCATGCGCCCCCTGTTTGTTGTGGAGCAGGAAGACAATCAGGACACAGGAGTCGAAAAGGGTTCGTTGGTCCTCAACAAGGAACACATCAGGAAGCTTGAAAACGATCAGGCTCTACCCCCTGGTAGTGATGAATACTTTGGCTGGCAAGGGCTTGTCAACGAAGGTGTCATCGAGTATCTCGATGCTGAAGAAGAGGAGACATCCATGATCTGCATGACACCAGAGGATCTCGAGACCTTCCGTCTGGCAAAGCAGGGTCACGACATGACAACGGACAACAGCGAAGAGCCCAACAAGCGTGTCAAGACGCGAATGAACCCGACGACACACATGTATACCCACTGTGAAATTCACCCCAGTATGCTTCTGGGTATCTGCGCCAGTATCATTCCGTTCCCCGACCGGCAACAAGTACGTCCCTCGCGCCGTCCTCGTCGATCTCGAGCCCGGTACCATGGACGCCGTCCGTGCTGGTCCCCTCGGCCAGCTCTTCCGCCCCGACAACTTCGTCTTCGGTCAGTCCGGTGCCGGCAACAACTGGGCCAAGGGTCATTACACCGAGGGTGCTGAGCTCGTCGACCAGGTCCTCGAGGTCGTTCGTCGCGAGGCTGAGGGCTGCGACTGCCTCCAGGGCTTCCAGATCACCCACTCTCTCGGCGGTGGTACCGGTGCCGGTATGGGTACGCTCCTCATCTCCAAGATCCGCGAGGAGTTCCCCGACCGCATGATGGCCACCTTCTCGGTCGTCCCCTCGCCCAAGGTCTCCGACACCGTTGTCGAGCCTTACAACGCCACCCTGTCCGTCCACCAGCTTGTTGAGAACTCGGACGAGACCTACTGCATTGACAACGAGGCTCTGTACGACATCTGCATGCGCACCCTGAAGCTCTCCAACCCCTCGTACGGCGACCTGAACTACCTCGTCTCCGCCGTCATGTCTGGTGTCACCACCTGCCTGCGTTTCCCTGGTCAGCTCAACTCTGACCTGCGCAAGCTCGCCGTCAACATGGTGCCCTTCCCTCGTCTCCACTTCTTCATGGTCGGATTCGCTCCCCTGACCAGCCGTGGCGCCCACTCCTTCCGTGCCGTCACTGTTCCCGAGTTGACCCAG
>Microdochium_paspali_CBS_138620T
CTGCGGAGGGATCA-TTACTGAGTT-TTCAACTCTCCAAACCATGTGAAC-TTACCACTGTTGCCTCGGTGG-TCGGTGCCCTC----------------TGGGCGCCACC-G----CCGGCGGAC-TACTAAACTCTTGTTAATTTTTGGC-ATTCTGAATCATAACTAAGAAATAAGTTAAAACTTTCAACAACGGATCTCTTGGTTCTGGCATCGATGAAGAACGCAGCGAAATGCGATAAGTAATGTGAATTGCAGAATTCAGTGAATCATCGAATCTTTGAACGCACATTGCGCCCATTAGTATTCTAGTGGGCATGCCTGTTCGAGCGTCATTTCAACCCTTAAGC----CTAGCTTAGCGTTGGGAGACTGCGCTACTCCGCAGCTCCTCAAAACCAG-TGGCGGAGTC-CTCTCGTGCTCTGAGCGTAGTAGTTA-CTTATCTCGCTTCTGTAA-CACGGTGGTCGACGGCCATAAACCGCAC------TCCTTCGGG----GGGCAC-TTTTTTAATG----GTTGACCTCGGATCAGGTAGGA-----------------------------------------------------------------------------------------------------------------------------------------------------------------------------------------------------------------------------------------------------------------------------------------------------------------------------------------------------------------------------------------------------------------------------------------------------------------------------------------------------------------------------------------------------------------------------------------------------------------------------------------------------------------------------------------------------------------------------------------------------------------------------------------------------------------------------------------------------------------------------------------------------------------------------------------------------------------------------------------------------------------------------------------------------------------------------------------------------------------------------------------------------------------------------------------------------------------------------------------------------------------------------------------------------------------------------------------------------------------------------------------------------------------------------------------------------------------------------------------------------------------------------------------------------------------------------------------------------------------------------------------------------------------------------------------------------------------------------------------------------------------------------------------------------------------------------------------------------------------------------------------------------------------------------------------------------------------------------------------------------------------------------------------------------------------------------------------------------------------------------------------------------------------------------------------------------------CCGGCAACAAGTACGTTCCCCGTGCCGTCCTCGTCGATCTCGAGCCTGGTACCATGGACGCTGTCCGTGCCGGTCCTTTCGGTCAGCTTTTCCGCCCCGACAACTTCGTCTTCGGTCAGTCCGGTGCCGGAAACAACTGGGCCAAGGGTCATTACACTGAGGGTGCCGAGCTTGTCGACCAGGTTCTCGAGGTCGTCCGCCGCGAGGCTGAGGGCTGCGACTGCCTCCAGGGTTTCCAGATCACCCACTCCCTTGGTGGTGGTACTGGTGCCGGTATGGGCACGCTCCTCATCTCCAAGATCCGCGAGGAGTTCCCCGACCGCATGATGGCCACCTTCTCGGTCGTCCCCTCGCCCAAGGTCTCCGACACCGTCGTCGAGCCTTACAACGCGACTCTGTCCGTCCACCAGCTTGTCGAGAACTCCGATGAGACCTTCTGCATTGACAACGAGGCTCTCTACGACATCTGCATGCGCACCCTCAAGCTCTCCAACCCCTCGTACGGCGACTTGAACTACCTCGTCTCTGCCGTCATGTCCGGTGTCACCACCTGCCTGCGCTTCCCCGGTCAGCTCAACTCCGATCTGCGCAAGCTCGCCGTCAACATGGTGCCTTTCCCTCGTCTCCACTTCTTCATGGTTGGCTTCG--------------------------------------------------------------
>Microdochium_paspali_HK_ML_1371
CTGCGGAGGGATCA-TTACTGAGTT-TTCAACTCTCCAAACCATGTGAAC-TTACCACTGTTGCCTCGGTGG-TCGGTGCCCTC----------------TGGGCGCCACC-G----CCGGCGGAC-TACTAAACTCTTGTTAATTTTTGGC-ATTCTGAATCATAACTAAGAAATAAGTTAAAACTTTCAACAACGGATCTCTTGGTTCTGGCATCGATGAAGAACGCAGCGAAATGCGATAAGTAATGTGAATTGCAGAATTCAGTGAATCATCGAATCTTTGAACGCACATTGCGCCCATTAGTATTCTAGTGGGCATGCCTGTTCGAGCGTCATTTCAACCCTTAAGC----CTAGCTTAGCGTTGGGAGACTGCGCTACTCCGCAGCTCCTCAAAACCAG-TGGCGGAGTC-CTCTCGTGCTCTGAGCGTAGTAGTTA-CTTATCTCGCTTCTGTAA-CACGGTGGTCGACGGCCATAAACCGCAC------TCCTTCGGG----GGGCAC-TTTTTTAATG----GTTGACCTCGGATCAGGTAGGA-----------------------------------------------------------------------------------------------------------------------------------------------------------------------------------------------------------------------------------------------------------------------------------------------------------------------------------------------------------------------------------------------------------------------------------------------------------------------------------------------------------------------------------------------------------------------------------------------------------------------------------------------------------------------------------------------------------------------------------------------------------------------------------------------------------------------------------------------------------------------------------------------------------------------------------------------------------------------------------------------------------------------------------------------------------------------------------------------------------------------------------------------------------------------------------------------------------------------------------------------------------------------------------------------------------------------------------------------------------------------------------------------------------------------------------------------------------------------------------------------------------------------------------------------------------------------------------------------------------------------------------------------------------------------------------------------------------------------------------------------------------------------------------------------------------------------------------------------------------------------------------------------------------------------------------------------------------------------------------------------------------------------------------------------------------------------------------------------------------------------------------------------------------------------------------------------------------CCGGCAACAAGTACGTTCCCCGTGCCGTCCTCGTCGATCTCGAGCCTGGTACCATGGACGCTGTCCGTGCCGGTCCTTTCGGTCAGCTTTTCCGCCCCGACAACTTCGTCTTCGGTCAGTCCGGTGCCGGAAACAACTGGGCCAAGGGTCATTACACTGAGGGTGCCGAGCTTGTCGACCAGGTTCTCGAGGTCGTCCGCCGCGAGGCTGAGGGCTGCGACTGCCTCCAGGGTTTCCAGATCACCCACTCCCTTGGTGGTGGTACTGGTGCCGGTATGGGCACGCTCCTCATCTCCAAGATCCGCGAGGAGTTCCCCGACCGCATGATGGCCACCTTCTCGGTCGTCCCCTCGCCCAAGGTCTCCGACACCGTCGTCGAGCCTTACAACGCGACTCTGTCCGTCCACCAGCTTGTCGAGAACTCCGATGAGACCTTCTGCATTGACAACGAGGCTCTCTACGACATCTGCATGCGCACCCTCAAGCTCTCCAACCCCTCGTACGGCGACTTGAACTACCTCGTCTCTGCCGTCATGTCCGGTGTCACCACCTGCCTGCGCTTCCCCGGTCAGCTCAACTCCGATCTGCGCAAGCTCGCCGTCAACATGGTGCCTTTCCCTCGTCTCCACTTCTTCATGGTTGGCTTCG--------------------------------------------------------------
>Microdochium_phyllosaprophyticum_SAUCC_3583_1_T
CTGCGGAGGGATCA-TTACAGAGTA-TTCTACTCCTAAAACCATGTGAAC-TTACCACTGTTGCCTCGGTGG-AAGGTGCTG------------------GAAACAGCACT-GGAAACCGGTGGAC-ATCTAAACTCTTGTTAATTTTTGGC-ATTCTGAATCATAACTAAGAAATAAGTTAAAACTTTCAACAACGGATCTCTTGGTTCTGGCATCGATGAAGAACGCAGCGAAATGCGATAAGTAATGTGAATTGCAGAATTCAGTGAATCATCGAATCTTTGAACGCACATTGCGCCCATTAGTATTCTAGTGGGCATGCCTGTTCGAGCGTCATTTCAACCCTTAAGC----CTAGCTTAGTGTTGGGAGACTGC-CTAATACGCAGCTCCTCAAAACCAG-TGGCAGAGTT-TTTACGTACTCTGAGCGCAGTAATTC-TAT-TCTCGCTTCTGAAAACGT-CTAGACGATAGCCAAAAACCGCAT------GCTTC--GG----CAGCAC--TTTTTAATG----GTTGACCTCGGATCAGGTAGGAGATTGCCCTAGTAACGGCG-AGTGAAGCGGCAACAGCTCAAATTTGAAATCTGGCCTTCTGGTCCGAATTGTAATTTGTAGAGGATGACTTTGGTTAGGTACCTTTCGAGTTCCTTGGAACAGGACGCCTTAGAGGGTGAGAGCCCCGTACGATTGGATGCCGAGCCTCTGTAAGTCTCCTTCGACGAGTCGAGTAGTTTGGGAATGCTGCTCTAAATGGGAGGTAAATTTCTTCTAAAGCTAAATACCGGCCAGAGACCGATAGCGCACAAGTAGAGTGATCGAAAGATGAAAAGCACTTTGAAAAGAGGGTTAAATAGTACGTGAAATTGTTGAAAGGGAAGGGCTTATGACCAGACCTTTGCGTTGGGAATCATCCGGTGTTCTCACCGGTGCACTTCCTTTCGTTGAGGCCAGCATCAGTTTCTAGCGGGGGATAAAGACTTAAGGAATGTGATTCCTCCGGGAATGTTATAGCCTTTTGTGTAATACCCTGCCGGGGACTGAGGACCGCGCTTCGGCTAGGATGCTGGCATAATGGTCATCAGCCACCCGTCTTGAAACACGGACCAAGGAGTCGAACATTTATGCGAGTGTTTGGGTGTTAAACCCTCACGCGTAATGAAAGTGAACGGAGGTGAGAGCCCTTAC--GGGTGCATCATCGACCGATCCTGATGTCTTCGGATGGATTTGAGTAAGAGCATAACTGTTCGGACCCGAAAGATGGTGAACTATGCGTGGATAGGGTGAAGCCAGAGGAAACTCTGGTGGAGGCTCGCAGCGGTTCTGACGTGCAAATCGATCGTCAAATCTGCGCATGGGGGCGAAAGA-CTA-----------------------------------------------------------------------------------------------------------------------------------------------------------------------------------------------------------------------------------------------------------------------------------------------------------------------------------------------------------------------------------------------------------------------------------------------------------------GCGTCCACCCTTTCCCATTTGCGCAGAACCAACA-CCCCGGTTGGAAGAGATGGCAAGCTTGCCAAGCCTCGCCAGCTGCACAACACCCATTGGGGTCTTGTGTGCCCTGCCGAGACGCCTGAAGGCCAGGCTTGTGGCCTTGTCAAGAACCTTTCGCTCATGTGCTCGATCAGTGTGGGAACTTCCACAGAGCCTATCATCGACTACATGATCACAAGAAACATGGAAGTCCTTGAGGAGTACGAGCCATTACGATACCCCAACGCCACCAAGATCTTCTTGAACGGATCTTGGATTGGTGTCCACCAGGACCCCAAGACTCTTGTGAGAGATGTGCAGCAGCTTCGTCGTAACAACCAGATTCCTGCTGAGGTATCTTTGATTCGCGATATCAGGGATCGTGAGTTCAAGATCTTCTCAGACGCTGGCCGTGTCATGCGACCTCTCTTCGTCGTGGAACAGGAAGACAACCCAGATACTGGCGTTGAGAAGGGCTCCTTGGTTTTGAACAAGGAGCACATTCGCAAACTCGAGAACGACCAGGCTCTCCCCCCTGGGAGCGACGAGTACTTCGGCTGGCAAGGTCTAGTCAACGAAGGTGTCATCGAGTACCTTGATGCAGAAGAAGAGGAGACTTCCATGATCTGCATGACCGCAGAAGACTTGGAGACTTTCCGTCTTACAAAGCAAGGTCACGACATGACGACTGACAACAGCGAAGAGCCGAACAAGCGTGTCAAGACGAGGATGAATCCGACAACTCACATGTATACTCATTGCGAAATCCACCCTAGCATGTTGTTGGGAATCTGCGCGAGTATCATTCCTTTCCCGGACCGGTGGCAAGTACGTTCCCCGTGCCGTCCTCGTCGATCTTGAGCCCGGTACCATGGACGCCGTCCGTGCTGGTCCTTTCGGTCAGCTTTTCCGACCCGACAACTTCGTCTTCGGTCAGTCCGGTGCCGGCAACAACTGGGCCAAGGGTCACTACACTGAAGGTGCCGAGCTTGTCGACCAGGTCCTCGAGGTCGTCCGTCGTGAGGCTGAAGGCTGCGACTGCCTCCAGGGTTTCCAGATCACCCACTCTCTCGGTGGTGGTACTGGTGCCGGTATGGGTACGCTCCTTATCTCCAAGATCCGCGAGGAGTTCCCCGACCGCATGATGGCTACCTTCTCCGTCGTCCCTTCCCCCAAGGTTTCCGACACCGTTGTTGAGCCTTACAACGCCACCCTCTCCGTCCACCAGCTCGTTGAGAACTCCGACGAGACCTTCTGTATCGACAACGAGGCGCTGTACGACATCTGCATGCGTACCCTCAAGCTCTCCAACCCCTCCTACGGCGACCTGAACTACCTCGTCTCCGCCGTCATGTCCGGTGTCACCACTGGTTTCCGTTTCCCCGGCCAGCTCAACTCTGATCTTCGCAAGCTCGCCGTCAACATGGTGCCCTTCCCCCGTCTTCACTTCTTCATGGTCGGCTTCGCTCCTCTGACCAGCCGTGGCGCTCACTCCTTCCGTGCCGTCACCGTTCCCGAGTTGACCCAG
>Microdochium_phyllosaprophyticum_SAUCC_3583_6
CTGCGGAGGGATCA-TTACAGAGTA-TTCTACTCCTAAAACCATGTGAAC-TTACCACTGTTGCCTCGGTGG-AAGGTGCTG------------------GAAACAGCACT-GGAAACCGGTGGAC-ATCTAAACTCTTGTTAATTTTTGGC-ATTCTGAATCATAACTAAGAAATAAGTTAAAACTTTCAACAACGGATCTCTTGGTTCTGGCATCGATGAAGAACGCAGCGAAATGCGATAAGTAATGTGAATTGCAGAATTCAGTGAATCATCGAATCTTTGAACGCACATTGCGCCCATTAGTATTCTAGTGGGCATGCCTGTTCGAGCGTCATTTCAACCCTTAAGC----CTAGCTTAGTGTTGGGAGACTGC-CTAATACGCAGCTCCTCAAAACCAG-TGGCAGAGTT-TTTACGTACTCTGAGCGCAGTAATTC-TAT-TCTCGCTTCTGAAAACGT-CTAGACGATAGCCAAAAACCGCAT------GCTTC--GG----CAGCAC--TTTTTAATG----GTTGACCTCGGATCAGGTAGGAGATTGCCCTAGTAACGGCG-AGTGAAGCGGCAACAGCTCAAATTTGAAATCTGGCCTTCTGGTCCGAATTGTAATTTGTAGAGGATGACTTTGGTTAGGTACCTTTCGAGTTCCTTGGAACAGGACGCCTTAGAGGGTGAGAGCCCCGTACGATTGGATGCCGAGCCTCTGTAAGTCTCCTTCGACGAGTCGAGTAGTTTGGGAATGCTGCTCTAAATGGGAGGTAAATTTCTTCTAAAGCTAAATACCGGCCAGAGACCGATAGCGCACAAGTAGAGTGATCGAAAGATGAAAAGCACTTTGAAAAGAGGGTTAAATAGTACGTGAAATTGTTGAAAGGGAAGGGCTTATGACCAGACCTTTGCGTTGGGAATCATCCGGTGTTCTCACCGGTGCACTTCCTTTCGTTGAGGCCAGCATCAGTTTCTAGCGGGGGATAAAGACTTAAGGAATGTGATTCCTCCGGGAATGTTATAGCCTTTTGTGTAATACCCTGCCGGGGACTGAGGACCGCGCTTCGGCTAGGATGCTGGCATAATGGTCATCAGCCACCCGTCTTGAAACACGGACCAAGGAGTCGAACATTTATGCGAGTGTTTGGGTGTTAAACCCTCACGCGTAATGAAAGTGAACGGAGGTGAGAGCCCTTAC--GGGTGCATCATCGACCGATCCTGATGTCTTCGGATGGATTTGAGTAAGAGCATAACTGTTCGGACCCGAAAGATGGTGAACTATGCGTGGATAGGGTGAAGCCAGAGGAAACTCTGGTGGAGGCTCGCAGCGGTTCTGACGTGCAAATCGATCGTCAAATCTGCGCATGGGGGCGAAAGA-CTA-----------------------------------------------------------------------------------------------------------------------------------------------------------------------------------------------------------------------------------------------------------------------------------------------------------------------------------------------------------------------------------------------------------------------------------------------------------------GCGTCCACCCTTTCCCATTTGCGCAGAACCAACA-CCCCGGTTGGAAGAGATGGCAAGCTTGCCAAGCCTCGCCAGCTGCACAACACCCATTGGGGTCTTGTGTGCCCTGCCGAGACGCCTGAAGGCCAGGCTTGTGGCCTTGTCAAGAACCTTTCGCTCATGTGCTCGATCAGTGTGGGAACTTCCACAGAGCCTATCATCGACTACATGATCACAAGAAACATGGAAGTCCTTGAGGAGTACGAGCCATTACGATACCCCAACGCCACCAAGATCTTCTTGAACGGATCTTGGATTGGTGTCCACCAGGACCCCAAGACTCTTGTGAGAGATGTGCAGCAGCTTCGTCGTAACAACCAGATTCCTGCTGAGGTATCTTTGATTCGCGATATCAGGGATCGTGAGTTCAAGATCTTCTCAGACGCTGGCCGTGTCATGCGACCTCTCTTCGTCGTGGAACAGGAAGACAACCCAGATACTGGCGTTGAGAAGGGCTCCTTGGTTTTGAACAAGGAGCACATTCGCAAACTCGAGAACGACCAGGCTCTCCCCCCTGGGAGCGACGAGTACTTCGGCTGGCAAGGTCTAGTCAACGAAGGTGTCATCGAGTACCTTGATGCAGAAGAAGAGGAGACTTCCATGATCTGCATGACCGCAGAAGACTTGGAGACTTTCCGTCTTACAAAGCAAGGTCACGACATGACGACTGACAACAGCGAAGAGCCGAACAAGCGTGTCAAGACGAGGATGAATCCGACAACTCACATGTATACTCATTGCGAAATCCACCCTAGCATGTTGTTGGGAATCTGCGCGAGTATCATTCCTTTCCCGGACCGGTGGCAAGTACGTTCCCCGTGCCGTCCTCGTCGATCTTGAGCCCGGTACCATGGACGCCGTCCGTGCTGGTCCTTTCGGTCAGCTTTTCCGACCCGACAACTTCGTCTTCGGTCAGTCCGGTGCCGGCAACAACTGGGCCAAGGGTCACTACACTGAAGGTGCCGAGCTTGTCGACCAGGTCCTCGAGGTCGTCCGTCGTGAGGCTGAAGGCTGCGACTGCCTCCAGGGTTTCCAGATCACCCACTCTCTCGGTGGTGGTACTGGTGCCGGTATGGGTACGCTCCTTATCTCCAAGATCCGCGAGGAGTTCCCCGACCGCATGATGGCTACCTTCTCCGTCGTCCCTTCCCCCAAGGTTTCCGACACCGTTGTTGAGCCTTACAACGCCACCCTCTCCGTCCACCAGCTCGTTGAGAACTCCGACGAGACCTTCTGTATCGACAACGAGGCGCTGTACGACATCTGCATGCGTACCCTCAAGCTCTCCAACCCCTCCTACGGCGACCTGAACTACCTCGTCTCCGCCGTCATGTCCGGTGTCACCACTGGTTTCCGTTTCCCCGGCCAGCTCAACTCTGATCTTCGCAAGCTCGCCGTCAACATGGTGCCCTTCCCCCGTCTTCACTTCTTCATGGTCGGCTTCGCTCCTCTGACCAGCCGTGGCGCTCACTCCTTCCGTGCCGTCACCGTTCCCGAGTTGACCCAG
>Microdochium_phragmitis_CBS_285_71_T
CTGCGGAGGGATCA-TTACAGAGTT-TTTAACTCCTAAAACCATGTGAAC-TTACCACTGTTTCCTCGGTGG-AAGGTACCC------------------GAAAGGGTGCT-GGAAGCCGGTGGAC-ATTTAAACTCTTGTTAA-TTTTGTTAATTCTGAATCA-AACTAAGAAATAAGTTAAAACTTTCAACAACGGATCTCTTGGTTCTGGCATCGATGAAGAACGCAGCGAAATGCGATAAGTAATGTGAATTGCAGAATTCAGTGAATCATCGAATCTTTGAACGCACATTGCGCCCATTAGTATTCTAGTGGGCATGCCTGTTCGAGCGTCATTTCAACCCTTAAGC----CTAGCTTAGTGTTGGGAGACTGC-CTAATACGCAGCTCCTCAAAACCAG-TGGCAGAGTT-TTTACGTACTCTGAGCGCAGTAATTC-TAT-TCTCGCTTTTGAACACGT-CTAGACGATAGCCAAAAACCGCTT------GCTTC--GG----CAGCAC-TTTTTTAATG----GTTGACCTCGGATCAGGTAGGAGATTGCCCCAGTAACGGCG-AGTGAAGCGGCAACAGCTCAAATTTGAAATCTGGCCTTCTGGTCCGAATTGTAATTTGTAGAGGATGACTTTGGTTAGGTACCTTTCGAGTTCCTTGGAACAGGACGCCTTAGAGGGTGAGAGCCCCGTACGATTGGATGCCGAGCCTTTGTAAGTCTCCTTCGACGAGTCGAGTAGTTTGGGAATGCTGCTCTAAATGGGAGGTAAATTTCTTCTAAAGCTAAATACCGGCCAGAGACCGATAGCGCACAAGTAGAGTGATCGAAAGATGAAAAGCACTTTGAAAAGAGGGTTAAATAGTACGTGAAATTGTTGAAAGGGAAGGGTTTATGACCAGACCTTTGCGTTGGGAATCATCCGGTGTTCTCACCGGTGCACTTCCCTTCGTTGAGGCCAGCATCAGTTTTGGTTGGGGGATAAAGACATTAGGAATGTGATTCCTCCGGGAATGTTATAGCCTTTTGTGTAATACCCTGACCGGGACTGAGGACCGCGCTTCGGCTAGGATGCTGGCATAATGGTCATCAGCCACCCGTCTTGAAACACGGACCAAGGAGTCGAACATTTATGCGAGTGTTTGGGTGTTAAACCCTCACGCGTAATTAAAGTGAACGGAGGTGAGAGCCCTTAC--GGGTGCATCATCGACCGATCCTGATGTCTTCGGATGGATTTGAGTAAGAGCATAACTGTTCGGACCCGAAAGATGGTGAACTATGCGTGGATAGGGTGAAGCCAGAGGAAACTCTGGTGGAGGCTCGCAGCGGTTCTGACGTGCAAATCGATCGTCAAATCTGCGCAT---------------------------------------------------------------------------------------------------------------------------------------------------------------------------------------------------------------------------------------------------------------------------------------------------------------------------------------------------------------------------------------------------------------------------------------------------------------------CGTTACACATTCGCGTCAACTCTGTCCCATTTGCGCAGAACAAACA-CTCCCGTCGGCAGAGATGGCAAGCTTGCTAAGCCTCGCCAGCTGCACAACACACATTGGGGTCTTGTGTGCCCCGCCGAGACGCCTGAAGGCCAGGCCTGCGGTCTCGTCAAGAACCTTTCCCTCATGTGCTCGATCAGTGTAGGCACCTCCACAGAGCCCATCATTGACTACATGATCACAAGAAACATGGAAGTCCTGGAGGAGTACGAGCCTTTGCGGTACCCCAACGCCACAAAGATCTTCTTGAACGGATCCTGGATTGGTGTTCACCAGGACCCCAAGACTCTTGTCAGAGATGTTCAGCAGCTTCGTCGCAACAATCAGATTCCTGCTGAGGTGTCTCTAATTCGCGACATCAGAGATCGTGAGTTCAAGATATTCTCTGATGCTGGACGTGTCATGCGACCTCTGCTCGTCGTGGAACAGGAAGACAACCCAGATACCGGTGCTGAAAGAGGCTCCTTGACCCTGAATAAGGAGCACATTCGCAAGCTCGAAAACGACCAGGCACTCCCTCCTGGCAGTGACGAGTACTTCGGCTGGCAAGGGCTGGTCAACGAGGGTGTCATCGAGTATCTTGACGCTGAGGAGGAGGAGACTTCCATGATCTGCATGACGGCAGAAGACCTGGAAACATTCCGTCTTACCAAGCAAGGTCACGACATGACGACCGACAACAGCGAAGAGCCCAACAAGCGTGTCAAGACGAGGATGAACCCAACCACACACATGTACACTCATTGCGAAATCCACCCTAGTATGCTGTTGGGTATTTGCGCGAGTATCATTCCT--------CCGGCGGCAAGTACGTGCCCCGTTCCGTCCTCGTCGATCTTGAGCCCGGCACCATGGGCGCTGTCCGTGCTGGTCCTTTCGGTCAGCTCTTCCGCCCCGACAACTTCGTCTTCGGTCAATCCGGCGCCGGCAACAACTGGGCCAAGGGTCATTACACCGAGGGTGCCGAGCTTGTCGACCAGGTCCTCGAGGTCGTCCGTCGCGAGGCCGAAGGCTGCGACTGCCTCCAGGGTTTCCAGATCACCCACTCTCTCGGTGGTGGTACCGGTGCCGGTATGGGTACGCTCCTTATCTCCAAGATTCGTGAGGAGTTCCCCGACCGCATGATGGCCACCTTCTCCGTCGTTCCTTCCCCCAAGGTTTCCGACACCGTTGTTGAGCCCTACAACGCCACTCTCTCCATCCACCAGCTTGTCGAGAACTCCGACGAGACCTTCTGTATCGATAACGAGGCTCTGTACGACATCTGCATGCGTACCCTCAAGCTCTCCAACCCCTCTTATGGCGACTTGAACTACCTCGTCTCTGCCGTCATGTCTGGTGTCACCACCGGCTACCGTTTCCCCGGTCAGCTCAACTCTGATCTTCGCAAGCTCGCCGTCAACATGGTGCCCTTCCCCCGTCTCCACTTCTTCATGGTCGGCTTCGCTCCCCTGAC----------------------------------------------------
>Microdochium_phragmitis_CBS_423_78
CTGCGGAGGGATCA-TTACAGAGTT-TTTAACTCCTAAAACCATGTGAAC-TTACCACTGTTTCCTCGGTGG-AAGGTACCC------------------GAAAGGGTGCT-GGAAGCCGGTGGAC-ATTTAAACTCTTGTTAA-TTTTGTTAATTCTGAATCA-AACTAAGAAATAAGTTAAAACTTTCAACAACGGATCTCTTGGTTCTGGCATCGATGAAGAACGCAGCGAAATGCGATAAGTAATGTGAATTGCAGAATTCAGTGAATCATCGAATCTTTGAACGCACATTGCGCCCATTAGTATTCTAGTGGGCATGCCTGTTCGAGCGTCATTTCAACCCTTAAGC----CTAGCTTAGTGTTGGGAGACTGC-CTAATACGCAGCTCCTCAAAACCAG-TGGCAGAGTT-TTTACGTACTCTGAGCGCAGTAATTC-TAT-TCTCGCTTTTGAACACGT-CTAGACGATAGCCAAAAACCGCTT------GCTTC--GG----CAGCAC-TTTTTTAATG----GTTGACCTCGGATCAGGTAGGAGATTGCCCCAGTAACGGCG-AGTGAAGCGGCAACAGCTCAAATTTGAAATCTGGCCTTCTGGTCCGAATTGTAATTTGTAGAGGATGACTTTGGTTAGGTACCTTTCGAGTTCCTTGGAACAGGACGCCTTAGAGGGTGAGAGCCCCGTACGATTGGATGCCGAGCCTTTGTAAGTCTCCTTCGACGAGTCGAGTAGTTTGGGAATGCTGCTCTAAATGGGAGGTAAATTTCTTCTAAAGCTAAATACCGGCCAGAGACCGATAGCGCACAAGTAGAGTGATCGAAAGATGAAAAGCACTTTGAAAAGAGGGTTAAATAGTACGTGAAATTGTTGAAAGGGAAGGGTTTATGACCAGACCTTTGCGTTGGGAATCATCCGGTGTTCTCACCGGTGCACTTCCCTTCGTTGAGGCCAGCATCAGTTTTGGTTGGGGGATAAAGACTTTAGGAATGTGATTCCTCCGGGAATGTTATAGCCTTTTGTGTAATACCCTGACCGGGACTGAGGACCGCGCTTCGGCTAGGATGCTGGCATAATGGTCATCAGCCACCCGTCTTGAAACACGGACCAAGGAGTCGAACATTTATGCGAGTGTTTGGGTGTTAAACCCTCACGCGTAATTAAAGTGAACGGAGGTGAGAGCCCTTAC--GGGTGCATCATCGACCGATCCTGATGTCTTCGGATGGATTTGAGTAAGAGCATAACTGTTCGGACCCGAAAGATGGTGAACTATGCGTGGATAGGGTGAAGCCAGAGGAAACTCTGGTGGAGGCTCGCAGCGGTTCTGACGTGCAAATCGATCGTCAAATCTGCGCATGGGGGCGAAAGA-CTAATCGAACCATCTAGTAGCT-GGTTAC---------------------------------------------------------------------------------------------------------------------------------------------------------------------------------------------------------------------------------------------------------------------------------------------------------------------------------------------------------------------------------------------------------------------------CGTTACACATTCGCGTCAACTCTGTCCCATTTGCGCAGAACAAACA-CTCCCGTCGGCAGAGATGGCAAGCTTGCCAAGCCTCGCCAGCTGCACAACACACATTGGGGTCTTGTGTGCCCCGCCGAGACGCCTGAAGGCCAGGCCTGCGGTCTCGTCAAGAACCTTTCCCTCATGTGCTCGATCAGTGTAGGCACCTCCACGGAGCCCATCATTGACTACATGATCACAAGAAACATGGAAGTCCTGGAGGAGTACGAGCCTTTGCGGTACCCCAACGCCACAAAGATCTTCTTGAACGGATCCTGGATTGGTGTTCACCAGGACCCCAAGACTCTTGTCAGAGATGTTCAGCAGCTTCGTCGCAACAATCAGATTCCTGCTGAGGTGTCTCTAATTCGCGACATCAGAGATCGTGAGTTCAAGATATTCTCTGATGCTGGACGTGTCATGCGACCTCTGCTCGTCGTGGAACAGGAAGACAACCCAGATACCGGTGCTGAAAGAGGCTCCTTGACCCTGAATAAGGAGCACATTCGCAAGCTCGAAAACGACCAGGCACTCCCTCCTGGCAGTGACGAGTACTTCGGCTGGCAAGGGCTGGTCAACGAGGGTGTCATCGAGTATCTTGACGCTGAGGAGGAGGAGACTTCCATGATCTGCATGACGGCAGAAGACCTGGAAACTTTCCGTCTTACCAAGCAAGGTCACGACATGACGACCGACAACAGCGAAGAGCCCAACAAGCGTGTCAAGACGAGGATGAACCCAACCACACACATGTACACTCATTGCGAAATCCACCCTAGTATGCTGTTGGGTATTTGCGCGAGTATCATTCCT--------CCGGCGGCAAGTACGTGCCCCGTTCCGTCCTCGTCGATCTTGAGCCCGGCACCATGGACGCTGTCCGTGCTGGTCCTTTCGGTCAGCTCTTCCGCCCCGACAACTTCGTCTTCGGTCAATCCGGCGCCGGCAACAACTGGGCCAAGGGTCATTACACTGAGGGTGCCGAGCTTGTCGACCAGGTCCTCGAGGTCGTCCGTCGCGAGGCCGAAGGCTGCGACTGCCTCCAGGGTTTCCAGATCACCCACTCTCTCGGTGGTGGTACCGGTGCCGGTATGGGTACGCTCCTTATCTCCAAGATTCGTGAGGAGTTCCCCGACCGCATGATGGCCACCTTCTCCGTCGTTCCTTCCCCCAAGGTTTCCGACACCGTTGTTGAGCCCTACAACGCCACTCTCTCCATCCACCAGCTTGTCGAGAACTCCGACGAGACCTTCTGTATCGATAACGAGGCTCTGTACGACATCTGCATGCGTACTCTCAAGCTCTCCAACCCCTCTTATGGCGACTTGAACTACCTCGTCTCTGCCGTCATGTCTGGTGTCACCACCGGTTTCCGTTTCCCCGGTCAGCTCAACTCTGATCTTCGCAAGCTCGCCGTCAACATGGTGCCCTTCCCCCGTCTCCACTTCTTCATGGTCGGCTTCGCTCCCCTGACCAGCCGTGGCGCCCACTCCTTCCGTGCCGT----------------------
>Microdochium_poae_CGMCC_3_19170T
---------------------------------------------CGGGCCTGACCA------------------------------------------------------------CCGGCGGAC-TACTAAACTCTTGTTAATTTTTGGC-ATTCTGAATCATAACTAAGAAATAAGTTAAAACTTTCAACAACGGATCTCTTGGTTCTGGCATCGATGAAGAACGCAGCGAAATGCGATAAGTAATGTGAATTGCAGAATTCAGTGAATCATCGAATCTTTGAACGCACATTGCGCCCATTAGTATTCTAGTGGGCATGCCTGTTCGAGCGTCATTTCAACCCTTAAGC----CTAGCTTAGTGTTGGGAGACTGC-CTAATACGCAGCTCCTCAAAACCAG-TGGCGGAGTC-TGTTCGTGCTCTGAGCGTAGTAATTC-TTTATCTCGCTTCTGCAAGCCGATTAGACAACAGCCATAAACCGCAC------CCTTC--GG----GGGCAC--TTTTTAATG----GTTGACCTCGGATCAGGTATGA---------------------------------------------------------------------------------------------------------------------------------------------------------------------------------------------------------------------------------------------------------------------------------------------------------------------------------------------------------------------------------------------------------------------------------------------------------------------------------------------------------------------------------------------------------------------------------------------------------------------------------------------------------------------------------------------------------------------------------------------------------------------------------------------------------------------------------------------------------------------------------------------------------------------------------------------------------------------------------------------------------------------------------------------------------------------------------------------------------------------------------------------------------------------------------------------------------------------------------------------------------------------------------------------------------------------------GATATACTTTTGCCTCTACCTTGTCCCATTTGCGTAGAACCAACA-CTCCAGTTGGTAGAGACGGCAAGCTTGCCAAACCTCGCCAACTGCACAACACACATTGGGGTCTCGTCTGTCCTGCAGAAACGCCTGAGGGTCAGGCTTGCGGTCTGGTCAAGAACCTTTCTCTCATGTGCTCGATCAGTGTGGGAACATCAACGGAACCCATCATTGATTACATGATCACCAGGAATATGGAGGTGTTGGAGGAATATGAGCCACTGCGTTATCCCAACGCCACAAAGATCTTCCTGAATGGATCTTGGATTGGTGTACACCAGGATCCCAAGACATTGGTGCGCGATGTCCAGCAGCTTCGTCGTAACAACCAGATCCCTGCAGAGGTCTCTCTGATCCGTGATATCAGAGATCGCGAGTTCAAGATCTTCTCTGACGCTGGTCGTGTCATGCGCCCTCTATTTGTCGTGGAGCAGGAAGACAATCCGGACACGGGAGTGGAGAAGGGCGCGCTGGTTCTCAACAAGGAGCATATCAGAAAGCTTGAGAACGACCAGGCCTTGCCTCCTGGCAGTGAGGAGTACTTCGGCTGGCAAGGCCTCGTTAACGAAGGTGTCATCGAGTATCTGGATGCCGAGGAAGAGGAGACCTCGATGATCTGCATGACCGCTGAGGATCTTGAGACCTTCCGTCTGGCGAAACAAGGTCACGACATGACGACAGATAACACCGAGGAGCCGAACAAGCGTGTGAAAACCCGCATGAACCCGACAACACACATGTACACCCACTGCGAAATCCATCCTAGCATGCTTCTCGGTATCTGCGCCAGCATCATTCCA--------CCGGCAACAAGTACGTCCCTCGCGCCGTCCTCGTCGATCTCGAGCCCGGTACCATGGATGCCGTCCGTGCCGGCCCCTTCGGCCAGCTCTTCCGCCCCGACAACTTCGTCTTCGGTCAGTCCGGTGCTGGCAACAACTGGGCCAAGGGTCACTACACTGAGGGTGCCGAGCTCGTCGACCAGGTCCTCGAGGTCGTCCGCCGCGAGGCTGAGGGCTGTGACTGCCTCCAGGGTTTCCAGATCACCCACTCTCTCGGTGGTGGTACCGGTGCCGGTATGGGTACGCTCCTCATCTCCAAGATCCGCGAGGAGTTCCCCGACCGCATGATGGCCACCTTCTCGGTCGTCCCCTCGCCCAAGGTCTCCGACACCGTCGTTGAGCCTTACAACGCCACCCTGTCCGTCCACCAGCTCGTTGAGAACTCGGACGCGACCTTCTGCATTGACAACGAGGCTCTGTACGACATCTGCATGCGCACCCTGAAGCTCTCCAACCCTTCGTACGGCGACCTGAACTACCTCGTCTCCGCCGTCATGTCCGGTGTCACCACCTGCCTGCGTTTCCCTGGTCAGCTCAACTCTGACCTGCGCAAGCTCGCCGTCAACATGGTGCCGTTCCCTCGTCTCCACTTCTTCATGGTCGGCTTCG--------------------------------------------------------------
>Microdochium_poae_LC_12115
---------------------------------------------CGGGCCTGACCA------------------------------------------------------------CCGGCGGAC-TACTAAACTCTTGTTAATTTTTGGC-ATTCTGAATCATAACTAAGAAATAAGTTAAAACTTTCAACAACGGATCTCTTGGTTCTGGCATCGATGAAGAACGCAGCGAAATGCGATAAGTAATGTGAATTGCAGAATTCAGTGAATCATCGAATCTTTGAACGCACATTGCGCCCATTAGTATTCTAGTGGGCATGCCTGTTCGAGCGTCATTTCAACCCTTAAGC----CTAGCTTAGTGTTGGGAGACTGC-CTAATACGCAGCTCCTCAAAACCAG-TGGCGGAGTC-TGTTCGTGCTCTGAGCGTAGTAATTC-TTTATCTCGCTTCTGCAAGCCGATTAGACAACAGCCATAAACCGCAC------CCTTC--GG----GGGCAC--TTTTTAATG----GTTGACCTCGGATCAGGTAGGA---------------------------------------------------------------------------------------------------------------------------------------------------------------------------------------------------------------------------------------------------------------------------------------------------------------------------------------------------------------------------------------------------------------------------------------------------------------------------------------------------------------------------------------------------------------------------------------------------------------------------------------------------------------------------------------------------------------------------------------------------------------------------------------------------------------------------------------------------------------------------------------------------------------------------------------------------------------------------------------------------------------------------------------------------------------------------------------------------------------------------------------------------------------------------------------------------------------------------------------------------------------------------------------------------------------------------GATATACTTTTGCCTCTACCTTGTCCCATTTGCGTAGAACCAACA-CTCCAGTTGGTAGAGACGGCAAGCTTGCCAAACCTCGCCAACTGCACAACACACATTGGGGTCTCGTCTGTCCTGCAGAAACGCCTGAGGGTCAGGCTTGCGGTCTGGTCAAGAACCTTTCTCTCATGTGCTCGATCAGTGTGGGAACATCAACGGAACCCATCATTGATTACATGATCACCAGGAATATGGAGGTGTTGGAGGAATATGAGCCACTGCGTTATCCCAACGCCACAAAGATCTTCCTGAATGGATCTTGGATTGGTGTACACCAGGATCCCAAGACATTGGTGCGCGATGTCCAGCAGCTTCGTCGTAACAACCAGATCCCTGCAGAGGTCTCTCTGATCCGTGATATCAGAGATCGCGAGTTCAAGATCTTCTCTGACGCTGGTCGTGTCATGCGCCCTCTATTTGTCGTGGAGCAGGAAGACAATCCGGACACGGGAGTGGAGAAGGGCGCGCTGGTTCTCAACAAGGAGCATATCAGAAAGCTTGAGAACGACCAGGCCTTGCCTCCTGGCAGTGAGGAGTACTTCGGCTGGCAAGGCCTCGTTAACGAAGGTGTCATCGAGTATCTGGATGCCGAGGAAGAGGAGACCTCGATGATCTGCATGACCGCTGAGGATCTTGAGACCTTCCGTCTGGCGAAACAAGGTCACGACATGACGACAGATAACACCGAGGAGCCGAACAAGCGTGTGAAAACCCGCATGAACCCGACAACACACATGTACACCCACTGCGAAATCCATCCTAGCATGCTTCTCGGTATCTGCGCCAGCATCATTCCA--------CCGGCAACAAGTACGTCCCTCGCGCCGTCCTCGTCGATCTCGAGCCCGGTACCATGGATGCCGTCCGTGCCGGCCCCTTCGGCCAGCTCTTCCGCCCCGACAACTTCGTCTTCGGTCAGTCCGGTGCTGGCAACAACTGGGCCAAGGGTCACTACACTGAGGGTGCCGAGCTCGTCGACCAGGTCCTCGAGGTCGTCCGCCGCGAGGCTGAGGGCTGTGACTGCCTCCAGGGTTTCCAGATCACCCACTCTCTCGGTGGTGGTACCGGTGCCGGTATGGGTACGCTCCTCATCTCCAAGATCCGCGAGGAGTTCCCCGACCGCATGATGGCCACCTTCTCGGTCGTCCCCTCGCCCAAGGTCTCCGACACCGTCGTTGAGCCTTACAACGCCACCCTGTCCGTCCACCAGCTCGTTGAGAACTCGGACGCGACCTTCTGCATTGACAACGAGGCTCTGTACGACATCTGCATGCGCACCCTGAAGCTCTCCAACCCTTCGTACGGCGACCTGAACTACCTCGTCTCCGCCGTCATGTCCGGTGTCACCACCTGCCTGCGTTTCCCTGGTCAGCTCAACTCTGACCTGCGCAAGCTCGCCGTCAACATGGTGCCGTTCCCTCGTCTCCACTTCTTCATGGTCGGCTTCG--------------------------------------------------------------
>Microdochium_poae_LC_12116
---------------------------------------------CGGGCCTGACCA------------------------------------------------------------CCGGCGGAC-TACTAAACTCTTGTTAATTTTTGGC-ATTCTGAATCATAACTAAGAAATAAGTTAAAACTTTCAACAACGGATCTCTTGGTTCTGGCATCGATGAAGAACGCAGCGAAATGCGATAAGTAATGTGAATTGCAGAATTCAGTGAATCATCGAATCTTTGAACGCACATTGCGCCCATTAGTATTCTAGTGGGCATGCCTGTTCGAGCGTCATTTCAACCCTTAAGC----CTAGCTTAGTGTTGGGAGACTGC-CTAATACGCAGCTCCTCAAAACCAG-TGGCGGAGTC-TGTTCGTGCTCTGAGCGTAGTAATTC-TTTATCTCGCTTCTGCAAGCCGATTAGACAACAGCCATAAACCGCAC------CCTTC--GG----GGGCAC--TTTTTAATG----GTTGACCTCGGATCAGGTAGGA---------------------------------------------------------------------------------------------------------------------------------------------------------------------------------------------------------------------------------------------------------------------------------------------------------------------------------------------------------------------------------------------------------------------------------------------------------------------------------------------------------------------------------------------------------------------------------------------------------------------------------------------------------------------------------------------------------------------------------------------------------------------------------------------------------------------------------------------------------------------------------------------------------------------------------------------------------------------------------------------------------------------------------------------------------------------------------------------------------------------------------------------------------------------------------------------------------------------------------------------------------------------------------------------------------------------------GATATACTTTTGCCTCTACCTTGTCCCATTTGCGTAGAACCAACA-CTCCAGTTGGTAGAGACGGCAAGCTTGCCAAACCTCGCCAACTGCACAACACACATTGGGGTCTCGTCTGTCCTGCAGAAACGCCTGAGGGTCAGGCTTGCGGTCTGGTCAAGAACCTTTCTCTCATGTGCTCGATCAGTGTGGGAACATCAACGGAACCCATCATTGATTACATGATCACCAGGAATATGGAGGTGTTGGAGGAATATGAGCCACTGCGTTATCCCAACGCCACAAAGATCTTCCTGAATGGATCTTGGATTGGTGTACACCAGGATCCCAAGACATTGGTGCGCGATGTCCAGCAGCTTCGTCGTAACAACCAGATCCCTGCAGAGGTCTCTCTGATCCGTGATATCAGAGATCGCGAGTTCAAGATCTTCTCTGACGCTGGTCGTGTCATGCGCCCTCTATTTGTCGTGGAGCAGGAAGACAATCCGGACACGGGAGTGGAGAAGGGCGCGCTGGTTCTCAACAAGGAGCATATCAGAAAGCTTGAGAACGACCAGGCCTTGCCTCCTGGCAGTGAGGAGTACTTCGGCTGGCAAGGCCTCGTTAACGAAGGTGTCATCGAGTATCTGGATGCCGAGGAAGAGGAGACCTCGATGATCTGCATGACCGCTGAGGATCTTGAGACCTTCCGTCTGGCGAAACAAGGTCACGACATGACGACAGATAACACCGAGGAGCCGAACAAGCGTGTGAAAACCCGCATGAACCCGACAACACACATGTACACCCACTGCGAAATCCATCCTAGCATGCTTCTCGGTATCTGCGCCAGCATCATTCCA--------CCGGCAACAAGTACGTCCCTCGCGCCGTCCTCGTCGATCTCGAGCCCGGTACCATGGATGCCGTCCGTGCCGGCCCCTTCGGCCAGCTCTTCCGCCCCGACAACTTCGTCTTCGGTCAGTCCGGTGCTGGCAACAACTGGGCCAAGGGTCACTACACTGAGGGTGCCGAGCTCGTCGACCAGGTCCTCGAGGTCGTCCGCCGCGAGGCTGAGGGCTGTGACTGCCTCCAGGGTTTCCAGATCACCCACTCTCTCGGTGGTGGTACCGGTGCCGGTATGGGTACGCTCCTCATCTCCAAGATCCGCGAGGAGTTCCCCGACCGCATGATGGCCACCTTCTCGGTCGTCCCCTCGCCCAAGGTCTCCGACACCGTCGTTGAGCCTTACAACGCCACCCTGTCCGTCCACCAGCTCGTTGAGAACTCGGACGCGACCTTCTGCATTGACAACGAGGCTCTGTACGACATCTGCATGCGCACCCTGAAGCTCTCCAACCCTTCGTACGGCGACCTGAACTACCTCGTCTCCGCCGTCATGTCCGGTGTCACCACCTGCCTGCGTTTCCCTGGTCAGCTCAACTCTGACCTGCGCAAGCTCGCCGTCAACATGGTGCCGTTCCCTCGTCTCCACTTCTTCATGGTCGGCTTCG--------------------------------------------------------------
>Microdochium_ratticaudae_BRIP_68298_T
CTGCGGAGGGATCA-TTACTGAGTT-TTTAACTCTCCAAACCATGTGAAC-TTACCACTGTTGCCTCGGTGG-ATGGTGCTGCTCCCTCGGGG-------GTGGTGCTGCC-G----CCGGTGGACAAACTAAACTCTTGTTAATTTTTGGC-ATTCTGAATCA-AATCAAGAAATAAGTTAAAACTTTCAACAACGGATCTCTTGGTTCTGGCATCGATGAAGAACGCAGCGAAATGCGATAAGTAATGTGAATTGCAGAATTCAGTGAATCATCGAATCTTTGAACGCACATTGCGCCCATTAGTATTCTAGTGGGCATGCCTGTTCGAGCGTCATTTCAACCCTTAAGC----CTAGCTTAGCGTTGGGAGACTGCACTAAACCGCAGCTCCTCAAAACCAG-TGGCGGAGTC-TGTTCGTACTCTGAGCGCAGTAATTT-ATTATCTCGCTTCTGTAAGTACGGCTGACGACAGCCATAAACCGCAC------CCTTC--GG----GGGCAC--TTTTTAATG----G-TGACCTC-------------GATTGCCCTAGTAACGGCG-AGTGAAGCGGCAACAGCTCAAATTTGAAATCTGGCCTTCTGGTCCGAATTGTAATTTGTAGAGGATGCTTTTGGTTAGGTACCTTCCGAGTTCCTTGGAACAGGACGCCTTAGAGGGTGAGAGCCCCGTACGGTTGGATACCGAGCCTCTGTAAAGCTCCTTCGACGAGTCGAGTAGTTTGGGAATGCTGCTCTAAATGGGAGGTAAATTTCTTCTAAAGCTAAATACCGGCCAGAGACCGATAGCGCACAAGTAGAGTGATCGAAAGATGAAAAGCACTTTGAAAAGAGGGTTAAATAGTACGTGAAATTGTTGAAAGGGAAGGGCTTATGACCAGACCTTTGCCTTGCGGATCATCCGGTGTTCTCACCGGTGCACTCCGCTTGGTTGAGGCCAGCATCAGTTTCGGCGGCGGGATAAAAGCTTCAGGAATGTGACTCCCCCGGGAGTGTTATAGCCTGTTGCATAATACCGCCGCTGGGACTGAGGACCGCGCTTCGGCTAGGATGCTGGCATAATGGTCATCAGCCACCCGTCTTGAAACACGGACCAAGGAGTCGAACATTTATGCGAGTTTTTGGGTGTTAAACCCTCAAGCGTAATGAAAGTGAACGGAGGTGAGAGCCCTTAC--GGGTGCATCATCGACCGATCCTGATGTCTTCGGATGGATTTGAGTAAGAGCATAACTGTTCGGACCCGAAAGATGGTGAACTATGCGTGGATAGGGTGAAGCCAGAGGAAACTCTGGTGGAGGCTCGCAGCGGTTCTGACGTGCAAATCGATCGTCAAATCTGCGCAT-GGGGCGAAAGA-CTAATCGAMCCCAAAC----------------------------------------------------------------------------------------------------------------------------------------------------------------------------------------------------------------------------------------------------------------------------------------------------------------------------------------------------------------------------------------------------------------------------------------CGGTACACTTTTGCGTCCACCCTGTCCCATTTGCGGAGAACAAACA-CTCCCGTTGGGAGAGACGGCAAGCTTGCTAAGCCGCGACAGTTGCACAACACGCACTGGGGTCTTGTGTGTCCAGCAGAAACGCCCGAGGGTCAGGCTTGTGGTCTGGTCAAGAACCTCTCGCTCATGTGCTCAATCAGCGTCGGAACATCCACGGAACCCATCATCGATTACATGATTACCAGGAACATGGAGGTGCTTGAGGAGTACGAACCCCTACGATACCCGAACGCCACCAAGATCTTCCTGAACGGATCGTGGATCGGCGTCCATCAAGACCCCAAGACTCTTGTTAGAGATGTCCAACAGCTCCGCCGCAACAACCAGATCCCTGCAGAAGTGTCCCTGATTCGCGATATCAGAGATCGCGAGTTCAAAATCTTCTCGGATGCCGGTCGTGTCATGCGTCCGCTGTTTGTCGTGGAACAAGAAGACAATCCGGATACTGGAGTCGAGAAGGGATCACTGACACTCAACAAGGAGCACATCCGAAAGCTCGAGAATGATCAAGCCCTTCCTCCAGGCAGCGATGAGTACTTCGGTTGGCAGGGTCTGGTCAACGAAGGTGTCATTGAGTATCTCGATGCTGAGGAAGAGGAGACATCAATGATTTGCATGACAGCCGAGGACCTCGAAACCTTCCGCCTTGCCAAACAAGGCCACGACATGACGGCGGACAACAGCGAAGAGCCCAACAAACGCATCAAGACGCGGATGAATCCGACGACGCACATGTACACCCATTGTGAAATTCACCCAAGCATGCTGCTGGGCATTTGTGCCAGTATCATTCCC----------------------------------------------------------------------------------------------------------------------------------------------------------------------------------------------------------------------------------------------------------------------------------------------------------------------------------------------------------------------------------------------------------------------------------------------------------------------------------------------------------------------------------------------------------------------------------------------------------------------------------------------------------------------------------------------------------------------------------------------
>Microdochium_rhopalostylidis_CBS_145125_T
CTGCGGAGGGATCA-TTACAGAGTT-TCTAACTCCTAAAACCATGTGAAC-TTACCACTGTTTCCTCGGTGGAAGGCAGTCCTGAA--------------AGGGTACTGCT-GGAAGCCGAAGGACAAACTAAACTCTTGTTAA-TTTTGTTAATTCTGAATCA-AACTAAGAAATAAGTTAAAACTTTCAACAACGGATCTCTTGGTTCTGGCATCGATGAAGAACGCAGCGAAATGCGATAAGTAATGTGAATTGCAGAATTCAGTGAATCATCGAATCTTTGAACGCACATTGCGCCCATTAGTATTCTAGTGGGCATGCCTGTTCGAGCGTCATTTCAACCCTTAAGC----CTAGCTTAGTGTTGGGAGACTGC-CTAATACGCAGCTCCTCAAAACCAG-TGGCAGAGTT-TTTACGTACTCTGAGCGCAGTAATTC-TAT-TCTCGCTTTTGAACACGT-CTAGACGATAGCCAAAAACCGCTT------GCCTC--GG----CAGCAC--TTTTTAATG----GTTGACCTCGGATCAGGTAGGAGATTGCCCCAGTAACGGCG-AGTGAAGCGGCAACAGCTCAAATTTGAAATCTGGCCTTCTGGTCCGAATTGTAATTTGTAGAGGATGACTTTGGTTAGGTACCTTTCGAGTTCCTTGGAACAGGACGCCTTAGAGGGTGAGAGCCCCGTACGATTGGATGCCGAGCCTTTGTAAGTCTCCTTCGACGAGTCGAGTAGTTTGGGAATGCTGCTCTAAATGGGAGGTAAATTTCTTCTAAAGCTAAATACCGGCCAGAGACCGATAGCGCACAAGTAGAGTGATCGAAAGATGAAAAGCACTTTGAAAAGAGGGTTAAATAGTACGTGAAATTGTTGAAAGGGAAGGGTTTATGACCAGACCTTTGCGTTGGGAATCATCCGGTGTTCTCACCGGTGCACTTCCCTTCGTTGAGGCCAGCATCAGTTTTGGTTGGGGGATAAAGACTTTAGGAATGTGATTCCTCCGGGAATGTTATAGCCTTTTGTGTAATACCCTGACCGGGACTGAGGACCGCGCTTCGGCTAGGATGCTGGCATAATGGTCATCAGCCACCCGTCTTGAAACACGGACCAAGGAGTCGAACATTTATGCGAGTGTTTGGGTGTTAAACCCTCACGCGTAATTAAAGTGAACGGAGGTGAGAGCCCTTAC--GGGTGCATCATCGACCGATCCTGATGTCTTCGGATGGATTTGAGTAAGAGCATAACTGTTCGGACCCGAAAGATGGTGAACTATGCGTGGATAGGGTGAAGCCAGAGGAAACTCTGGTGGAGGCTCGCAGCGGTTCTGACGTGCAAATCGATCGTCAAATCTGCGCATGGGGGCGAAAGA-CTAATCGAACCATCTAGTAGCT-GGTTACCGCCGAAG-------------------------------------------------------------------------------------------------------------------------------------------------------------------------------------------------------------------------------------------------------------------------------------------------------------------------------------------------------------------------------------------------------------------CGCTACACATTCGCGTCCACCCTCTCCCATTTGCGCAGAACCAACA-CTCCCGTCGGCAGAGATGGCAAGCTTGCCAAGCCTCGTCAGCTGCACAACACACATTGGGGTCTTGTGTGCCCCGCCGAGACGCCTGAAGGCCAAGCCTGCGGTCTCGTCAAGAACCTTTCCCTCATGTGTTCGATCAGTGTGGGTACCTCAACGGAGCCCATTATTGACTACATGATCACAAGAAATATGGAAGTCCTGGAGGAGTACGAGCCTTTGCGGTACCCCAACGCCACCAAGATCTTCTTGAACGGATCTTGGATTGGTGTGCACCAGGACCCTAAGACTCTTGTCAGGGATGTTCAGCAGCTTCGTCGCAACAACCAGATTCCTGCTGAGGTGTCTCTCATTCGCGACATCAGAGATCGTGAGTTCAAGATCTTCTCTGATGCTGGACGTGTCATGCGGCCTCTGTTTGTGGTGGAGCAGGAAGACAACCCAGACACTGGTGCGGAAAGAGGTTCATTGACTCTTAACAAGGAGCACATCCGCAAGCTCGAAAATGACCAGGCACTTCCTCCTGGTAGTGACGAGTACTTCGGCTGGCAAGGACTGGTCAACGAGGGTGTCATCGAGTACCTTGATGCTGAGGAGGAGGAGACTTCCATGATCTGCATGACCGCAGAAGACCTGGAGACGTTCCGTCTCACCAAGCAAGGTCACGACATGACGACTGACAATAGCGAAGAGCCCAACAAGCGTGTCAAGACGAGGATGAATCCGACCACACACATGTACACTCATTGCGAAATCCACCCTAGTATGCTGTTGGGTATTTGCGCGAGTATCATTCCTTTCCCGGA--------------------------------------------------------------------------------------------------------------------------------------------------------------------------------------------------------------------------------------------------------------------------------------------------------------------------------------------------------------------------------------------------------------------------------------------------------------------------------------------------------------------------------------------------------------------------------------------------------------------------------------------------------------------------------------------------------------------------------------
>Microdochium_salmonicolor_NC14_294_
CTGCGGAGGGATCA-TTACAGAGTT-TTTAACTCCTAAAACCATGTGAAC-TTACCACTGTTGCCTCGGTGG-AAGGCATCC------------------GAAAGGGTGCT-GGAAGCCGGTGGAC-ATCTAAACTCTTGTTAATTTTTGTT-ATTCTGAATCTAAACTAAGAAATAAGTTAAAACTTTCAACAACGGATCTCTTGGTTCTGGCATCGATGAAGAACGCAGCGAAATGCGATAAGTAATGTGAATTGCAGAATTCAGTGAATCATCGAATCTTTGAACGCACATTGCGCCCATTAGTATTCTAGTGGGCATGCCTGTTCGAGCGTCATTTCAACCCTTAAGC----CTAGCTTAGTGTTGGGAGACTGC-CTAATACGCAGCTCCTCAAAACCAG-TGGCAGAGTT-TTTACGTACTCTGAGCGCAGTAATTC-TAT-TCTCGCTTCTGAAAACGT-CTAGACGATAGCCAAGAACCGCAT------GCTTC--GG----CAGC---------------------------------------GATTGCCCTAGTAACGGCG-AGTGAAGCGGCAACAGCTCAAATTTGAAATCTGGCCTTCTGGTCCGAATTGTAATTTGTAGAGGATGACTTTGGTTAGGTACCTTCCGAGTTCCTTGGAACAGGACGCCTTAGAGGGTGAGAGCCCCGTACGGTTGGATGCCGAGCCTCTGTAAGTCTCCTTCGACGAGTCGAGTAGTTTGGGAATGCTGCTCTAAATGGGAGGTAAATTTCTTCTAAAGCTAAATACCGGCCAGAGACCGATAGCGCACAAGTAGAGTGATCGAAAGATGAAAAGCACTTTGAAAAGAGGGTTAAATAGTACGTGAAATTGTTGAAAGGGAAGGGCTTATGACCAGACCTTTGCATTGAGAATCATCCGGTGTTCTCACCGGTGCACTTCTCTTTGTTGAGGCCAGCATCAGTTTTAGGCGGGGGATAAAGACTTAAGGAATGTGATTCCTCCGGGAATGTTATAGCCTTTTGTGTAATACCCTGCCTGGGACTGAGGACCGCGCTTCGGCTAGGATGCTGGCATAATGGTCATCAGCCACCCGTCTTGAAACACGGACCAAGGAGTCGAACATTTATGCGAGTGTTTGGGTGTTAAACCCTCACGCGTAATGAAAGTGAACGGAGGTGAGAGCCCTTAC--GGGTGCATCATCGACCGATCCTGATGTCTTCGGATGGATTTGAGTAAGAGCATAACTGTTCGGACCCGAAAGATGGTGAACTATGCGTGGATAGGGTGAAGCCAGAGGAAACTCTGGTGGAGGCTCGCAGCGGTTCTGACGTGCAAATCGATCGTCAAATCTGCGC----------------------------------------------------------------------------------------------------------------------------------------------------------------------------------------------------------------------------------------------------------------------------------------------------------------------------------------------------------------------------------------------------------------------------------------------------------------------------------------------------------------------------------------------------------------------------------------------------------------------------------------------------------------------------------------------------------------------------------------------------------------------------------------------------------------------------------------------------------------------------------------------------------------------------------------------------------------------------------------------------------------------------------------------------------------------------------------------------------------------------------------------------------------------------------------------------------------------------------------------------------------------------------------------------------------------------------------------------------------------------------------------------------------------------------------------------------------------------------------------------------------------------------------------------------------------------------------------------------------------------------------------------------------------------------------------------------------------------------------------------------------------------------------------------------------------------------------------------------------------------------------------------------------------------------------------------------------------------------------------------------------------------------------------------------------------------------------------
>Microdochium_seminicola_CBS_139951T
------------CA-TTACTGAGTT-TTCAACTCTCCAAACCATGTGAAC-TTACCACTGTTGCCTCGGTGG-TTGGTGCCCTCA---------------CGGGCGCTGCC-G----CCGGCGGACAAACTAAACTCTTGTCAA-CTTTGTCAAATCTGAATCTAAACTAAGAAATAAGTTAAAACTTTCAACAACGGATCTCTTGGTTCTGGCATCGATGAAGAACGCAGCGAAATGCGATAAGTAATGTGAATTGCAGAATTCAGTGAATCATCGAATCTTTGAACGCACATTGCGCCCATTAGTATTCTAGTGGGCATGCCTGTTCGAGCGTCATTTCAACCCTTAAGC----CTAGCTTAGCGTTGGGAGACTGCGCTAAACCGCAGCTCCTCAAAACCAG-TGGCGGAGTC--CTCTGTGCTCTGAGCGTAGTAATC--TTTATCTCGCTTGTATGAACGCAGTGGTCGACGGCCATAAACCGCACCTCT--CCTTCGGGTGAGGGCACCTTTTTTTTAATG----GTTGACCTCGGATCAGGTAGGA--ATGCCCTAGTAACGGCG-AGTGAAGCGGCAACAGCTCAAATTTGAAATCTGGCCCTCGGGTCCGAGTTGTAATTTGTAGAGGATGATTTTGGTTAGGTACCTTCCGAGTTCCTTGGAACAGGACGCCTTAGAGGGTGAGAGCCCCGTACGGTTGGATGCCGAGCCTCTGTAAATCTCCTTCGACGAGTCGAGTAGTTTGGGAATGCTGCTCTAAATGGGAGGTAAATTTCTTCTAAAGCTAAATACCGGCCAGAGACCGATAGCGCACAAGTAGAGTGATCGAAAGATGAAAAGCACTTTGAAAAGAGGGTTAAATAGTACGTGAAATTGTTGAAAGGGAAGGGCTTGTGACCAGACCTTTGCCTTGCGGATCATCCGGTGTTCTCACCGGTGCACTCCGCTTGGTTGAGGCCAGCATCAGTTTCGGCGGCGGGATAAAGACTTCAGGAACGTGACTCCCCCGGGAGTGTTATAGCCTGCTGTGTAATACCGCCGCTGGGACTGAGGACCGCGCTTCGGCTAGGATGCTGGCATAATGGTCATCAGCCACCCGTCTTGAAACACGGACCAAGGAGTCGAACATTTATGCGAGTTTTTGGGTGTTAAACCCTCAAGCGTAATGAAAGTGAACGGAGGTGAGAGCCCTTAC--GGGTGCATCATCGACCGATCCTGATGTCTTCGGATGGATTTGAGTAAGAGCATAACTGTTCGGACCCGAAAGATGGTGAACTATGCGTGGATAGGGTGAAGCCAGAGGAAACTCTGGTGGAGGCTCGCAGCGGTTCTGACGTGCAAATCGATCGTCAAATCTGCGCAT-GGGGCGAAAGA-CTAAT----------------------------------------------------------------------------------------------------------------------------------------------------------------------------------------------------------------------------------------------------------------------------------------------------------------------------------------------------------------------------------------------------------------------------------------------------GATACACATTCGCGTCCACCTTGTCCCACTTGCGAAGGACCAATA-CTCCCGTTGGCAGAGATGGCAAGCTCGCCAAGCCGCGGCAGCTGCACAACACGCACTGGGGACTCGTCTGTCCCGCTGAGACGCCTGAAGGTCAGGCTTGCGGTTTGGTCAAGAACCTCTCGCTGATGTGCTCCATCAGTGTGGGAACCTCGACCGAGCCCATCATCGACTACATGATTACGAGGAACATGGAGGTGCTTGAGGAGTATGAGCCTCTACGGTACCCTAACGCCACAAAGATCTTCCTGAACGGTTCCTGGATTGGCGTGCACCAAGACCCCAAGACCCTGGTTCGGGATGTTCAGCAGCTTAGACGAAACAACCAGATTCCTGCCGAGGTCTCGCTAATTCGCGACATCAGAGATCGCGAGTTCAAGATCTTCTCGGACGCGGGCCGTGTTATGCGACCTCTCTTTGTCGTGGAGCAGGAAGACAACCC------------------GGGCTCTCTAACACTCAACAAAGAGCATATCCGAAAGCTCGAGATCGACCAGACTCTTCCTGCAGGCAGCGACGAATACTTCGGCTGGCAGGGCCTTGTCAACGAGGGTGTCATTGAGTACCTCGATGCCGAGGAAGAGGAGACGTCAATGATTTGTATGACGGCGGAGGACCTGGAGACGTTCCGTCTTGCCAAGCAAGGCCACGACATGACGGTGGATACTAGCGAGGAACCCAACAAGCGTATCAACACCCGCATGAACCCGACCACGCATATGTACACGCACTGCGAGATTCATCCCAGCATGCTCCTCGGCATTTGCGCCAGTATCATCCCC--------CCGGAAACAAGTACGTTCCCCGTGCCGTCCTCGTCGATCTCGAGCCCGGTACCATGGACGCCGTCCGCGCTGGCCCCTTCGGCCAGCTTTTCCGCCCCGACAACTTCGTCTTCGGTCAGTCCGGTGCCGGCAACAACTGGGCCAAGGGTCACTACACTGAGGGTGCCGAGCTTGTCGACCAGGTCCTCGAGGTCGTCCGTCGCGAGGCCGAGGGCTGCGACAGCCTCCAGGGTTTCCAGATCACCCACTCTCTCGGTGGTGGTACTGGTGCCGGTATGGGTACGCTCCTCATCTCCAAGATTCGCGAGGAGTTCCCCGACCGGATGATGGCCACCTTCTCGGTCGTCCCCTCCCCCAAGGTCTCCGACACCGTCGTTGAGCCCTACAACGCGACTCTGTCCATCCACCAGCTTGTTGAGAACTCGGACGAGACCTTCTGCATTGACAACGAGGCTCTCTACGACATCTGCATGCGTACCCTCAAGCTCTCCAACCCCTCGTACGGCGACCTGAACTACCTCGTCTCCGCCGTCATGTCCGGTGTCACCACCTGCTTGCGCTTCCCCGGCCAGCTCAACTCCGACTTGCGCAAGCTCGCCGTCAACATGGTTCCTTTCCCCCGTCTCCACTTCTTCATGGTCGGCTTCGCTCCCCTGACCAGCCGTGGCGCCCACTCCTTCCGT---------------------------
>Microdochium_seminicola_CPC_26001
------------CA-TTACTGAGTT-TTCAACTCTCCAAACCATGTGAAC-TTACCACTGTTGCCTCGGTGG-TTGGTGCCCTCA---------------CGGGCGCTGCC-G----CCGGCGGACAAACTAAACTCTTGTCAA-CTTTGTCAAATCTGAATCTAAACTAAGAAATAAGTTAAAACTTTCAACAACGGATCTCTTGGTTCTGGCATCGATGAAGAACGCAGCGAAATGCGATAAGTAATGTGAATTGCAGAATTCAGTGAATCATCGAATCTTTGAACGCACATTGCGCCCATTAGTATTCTAGTGGGCATGCCTGTTCGAGCGTCATTTCAACCCTTAAGC----CTAGCTTAGCGTTGGGAGACTGCGCTAAACCGCAGCTCCTCAAAACCAG-TGGCGGAGTC--CTCTGTGCTCTGAGCGTAGTAATC--TTTATCTCGCTTGTATGAACGCAGTGGTCGACGGCCATAAACCGCACCTCT--CCTTC--GGGTGAGGGCAC-CTTTTTAATG----GTTGACCTCGGATCAGGTAGGA--ATGCCCTAGTAACGGCG-AGTGAAGCGGCAACAGCTCAAATTTGAAATCTGGCCCTCGGGTCCGAGTTGTAATTTGTAGAGGATGATTTTGGTTAGGTACCTTCCGAGTTCCTTGGAACAGGACGCCTTAGAGGGTGAGAGCCCCGTACGGTTGGATGCCGAGCCTCTGTAAATCTCCTTCGACGAGTCGAGTAGTTTGGGAATGCTGCTCTAAATGGGAGGTAAATTTCTTCTAAAGCTAAATACCGGCCAGAGACCGATAGCGCACAAGTAGAGTGATCGAAAGATGAAAAGCACTTTGAAAAGAGGGTTAAATAGTACGTGAAATTGTTGAAAGGGAAGGGCTTGTGACCAGACCTTTGCCTTGCGGATCATCCGGTGTTCTCACCGGTGCACTCCGCTTGGTTGAGGCCAGCATCAGTTTCGGCGGCGGGATAAAGACTTCAGGAACGTGACTCCCCCGGGAGTGTTATAGCCTGCTGTGTAATACCGCCGCTGGGACTGAGGACCGCGCTTCGGCTAGGATGCTGGCATAATGGTCATCAGCCACCCGTCTTGAAACACGGACCAAGGAGTCGAACATTTATGCGAGTTTTTGGGTGTTAAACCCTCAAGCGTAATGAAAGTGAACGGAGGTGAGAGCCCTTAC--GGGTGCATCATCGACCGATCCTGATGTCTTCGGATGGATTTGAGTAAGAGCATAACTGTTCGGACCCGAAAGATGGTGAACTATGCGTGGATAGGGTGAAGCCAGAGGAAACTCTGGTGGAGGCTCGCAGCGGTTCTGACGTGCAAATCGATCGTCAAATCTGCGCAT-GGGGCGAAAGA-CTAATC---------------------------------------------------------------------------------------------------------------------------------------------------------------------------------------------------------------------------------------------------------------------------------------------------------------------------------------------------------------------------------------------------------------------------------------------------GATACACATTCGCGTCCACCTTGTCCCACTTGCGAAGGACCAATA-CTCCCGTTGGCAGAGATGGCAAGCTCGCCAAGCCGCGGCAGCTGCACAACACGCACTGGGGACTCGTCTGTCCCGCTGAGACGCCTGAAGGTCAGGCTTGCGGTTTGGTCAAGAACCTCTCGCTGATGTGCTCCATCAGTGTGGGAACCTCGACCGAGCCCATCATCGACTACATGATTACGAGGAACATGGAGGTGCTTGAGGAGTATGAGCCTCTACGGTACCCTAACGCCACAAAGATCTTCCTGAACGGTTCCTGGATTGGCGTGCACCAAGACCCCAAGACCCTGGTTCGGGATGTTCAGCAGCTTAGACGAAACAACCAGATTCCTGCCGAGGTCTCGCTAATTCGCGACATCAGAGATCGCGAGTTCAAGATCTTCTCGGACGCGGGCCGTGTTATGCGACCTCTCTTTGTCGTGGAGCAGGAAGACAACCC------------------GGGCTCTCTAACACTCAACAAAGAGCATATCCGAAAGCTCGAGATCGACCAGACTCTTCCTGCAGGCAGCGACGAATACTTCGGCTGGCAGGGCCTTGTCAACGAGGGTGTCATTGAGTACCTCGATGCCGAGGAAGAGGAGACGTCAATGATTTGTATGACGGCGGAGGACCTGGAGACGTTCCGTCTTGCCAAGCAAGGCCACGACATGACGGTGGATACTAGCGAGGAACCCAACAAGCGTATCAACACCCGCATGAACCCGACCACGCATATGTACACGCACTGCGAGATTCATCCCAGCATGCTCCTCGGCATTTGCGCCAGTATCATCCCC--------CCGGAAACAAGTACGTTCCCCGTGCCGTCCTCGTCGATCTCGAGCCCGGTACCATGGACGCCGTCCGCGCTGGCCCCTTCGGCCAGCTTTTCCGCCCCGACAACTTCGTCTTCGGTCAGTCCGGTGCCGGCAACAACTGGGCCAAGGGTCACTACACTGAGGGTGCCGAGCTTGTCGACCAGGTCCTCGAGGTCGTCCGTCGCGAGGCCGAGGGCTGCGACAGCCTCCAGGGTTTCCAGATCACCCACTCTCTCGGTGGTGGTACTGGTGCCGGTATGGGTACGCTCCTCATCTCCAAGATTCGCGAGGAGTTCCCCGACCGGATGATGGCCACCTTCTCGGTCGTCCCCTCCCCCAAGGTCTCCGACACCGTCGTTGAGCCCTACAACGCGACTCTGTCCATCCACCAGCTTGTTGAGAACTCGGACGAGACCTTCTGCATTGACAACGAGGCTCTCTACGACATCTGCATGCGTACCCTCAAGCTCTCCAACCCCTCGTACGGCGACCTGAACTACCTCGTCTCCGCCGTCATGTCCGGTGTCACCACCTGCTTGCGCTTCCCCGGCCAGCTCAACTCCGACTTGCGCAAGCTCGCCGTCAACATGGTTCCTTTCCCCCGTCTCCACTTCTTCATGGTCGGCTTCGCTCCCCTGACCAGCCGTGGCGCCCACTCCTTCCGTGC-------------------------
>Microdochium_seminicola_DAOM_250161
CTGCGGAGGGATCA-TTACTGAGTT-TTCAACTCTCCAAACCATGTGAAC-TTACCACTGTTGCCTCGGTGG-TTGGTGCCCTCA---------------CGGGCGCTGCC-G----CCGGCGGACAAACTAAACTCTTGTCAA-CTTTGTCAAATCTGAATCTAAACTAAGAAATAAGTTAAAACTTTCAACAACGGATCTCTTGGTTCTGGCATCGATGAAGAACGCAGCGAAATGCGATAAGTAATGTGAATTGCAGAATTCAGTGAATCATCGAATCTTTGAACGCACATTGCGCCCATTAGTATTCTAGTGGGCATGCCTGTTCGAGCGTCATTTCAACCCTTAAGC----CTAGCTTAGCGTTGGGAGACTGCGCTAAACCGCAGCTCCTCAAAACCAG-TGGCGGAGTC--CTCTGTGCTCTGAGCGTAGTAATC--TTTATCTCGCTTGTATGAACGCAGTGGTCGACGGCCATAAACCGCACCTCT--CCTTC--GGGTGAGGGCAC-CTTTTTAATG----GTTGACCTCGGATCAGGTAGGA--ATGCCCTAGTAACGGCG-AGTGAAGCGGCAACAGCTCAAATTTGAAATCTGGCCCTCGGGTCCGAGTTGTAATTTGTAGAGGATGATTTTGGTTAGGTACCTTCCGAGTTCCTTGGAACAGGACGCCTTAGAGGGTGAGAGCCCCGTACGGTTGGATGCCGAGCCTCTGTAAATCTCCTTCGACGAGTCGAGTAGTTTGGGAATGCTGCTCTAAATGGGAGGTAAATTTCTTCTAAAGCTAAATACCGGCCAGAGACCGATAGCGCACAAGTAGAGTGATCGAAAGATGAAAAGCACTTTGAAAAGAGGGTTAAATAGTACGTGAAATTGTTGAAAGGGAAGGGCTTGTGACCAGACCTTTGCCTTGCGGATCATCCGGTGTTCTCACCGGTGCACTCCGCTTGGTTGAGGCCAGCATCAGTTTCGGCGGCGGGATAAAGACTTCAGGAACGTGACTCCCCCGGGAGTGTTATAGCCTGCTGTGTAATACCGCCGCTGGGACTGAGGACCGCGCTTCGGCTAGGATGCTGGCATAATGGTCATCAGCCACCCGTCTTGAAACACGGACCAAGGAGTCGAACATTTATGCGAGTTTTTGGGTGTTAAACCCTCAAGCGTAATGAAAGTGAACGGAGGTGGGAGCCCTTAC--GGGTGCATCATCGACCGATCCTGATGTCTTCGGATGGATTTGAGTAAGAGCATAACTGTTCGGACCCGAAAGATGGTGAACTATGCGTGGATAGGGTGAAGCCAGAGGAAACTCTGGTGGAGGCTCGCAGCGGTTCTGACGTGCAAATCGATCGTCAAATCTGCGCAT-GGGGCGAAAGA-CT-ATCGA------------------------------------------------------------------------------------------------------------------------------------------------------------------------------------------------------------------------------------------------------------------------------------------------------------------------------------------------------------------------------------------------------------------------------------------------CGATACACATTCGCGTCCACCTTGTCCCACTTGCGAAGGACCAATA-CTCCCGTTGGCAGAGATGGCAAGCTCGCCAAGCCGCGGCAGCTGCACAACACGCACTGGGGACTCGTCTGTCCCGCTGAGACGCCTGAAGGTCAGGCTTGCGGTTTGGTCAAGAACCTCTCGCTGATGTGCTCCATCAGTGTGGGAACCTCGACCGAGCCCATCATCGACTACATGATTACGAGGAACATGGAGGTGCTTGAGGAGTATGAGCCTCTACGGTACCCTAACGCCACAAAGATCTTCCTGAACGGTTCCTGGATTGGCGTGCACCAAGACCCCAAGACCCTGGTTCGGGATGTTCAGCAGCTTAGACGAAACAACCAGATTCCTGCCGAGGTCTCGCTAATTCGCGACATCAGAGATCGCGAGTTCAAGATCTTCTCGGACGCGGGCCGTGTTATGCGACCTCTCTTTGTCGTGGAGCAGGAAGACAACCC------------------GGGCTCTCTAACACTCAATAAAGAGCATATCCGAAAGCTCGAGATCGACCAGACTCTTCCTGCAGGCAGCGATGAATACTTCGGCTGGCAGGGCCTTGTCAACGAGGGTGTCATTGAGTACCTCGATGCCGAGGAAGAGGAGACGTCAATGATTTGTATGACGGCGGAGGACCTGGAGACGTTCCGTCTTGCCAAGCAAGGCCACGACATGACGGTGGATACTAGCGAGGAACCCAACAAGCGTATCAACACCCGCATGAACCCGACCACGCATATGTACACGCACTGCGAGATTCATCCCAGCATGCTCCTCGGCATTTGCGCCAGTATCATCCCC--------CCGGAAACAAGTACGTTCCCCGTGCCGTCCTCGTCGATCTCGAGCCCGGTACCATGGACGCCGTCCGCGCTGGCCCCTTCGGCCAGCTTTTCCGCCCCGACAACTTCGTCTTCGGTCAGTCCGGTGCCGGCAACAACTGGGCCAAGGGTCACTACACTGAGGGTGCCGAGCTTGTCGACCAGGTCCTCGAGGTCGTCCGTCGCGAGGCCGAGGGCTGCGACAGCCTCCAGGGTTTCCAGATCACCCACTCTCTCGGTGGTGGTACTGGTGCCGGTATGGGTACGCTCCTCATCTCCAAGATTCGCGAGGAGTTCCCCGACCGGATGATGGCCACCTTCTCGGTCGTCCCCTCCCCCAAGGTCTCCGACACCGTCGTTGAGCCCTACAACGCGACTCTGTCCATCCACCAGCTTGTTGAGAACTCGGACGAGACCTTCTGCATTGACAACGAGGCTCTCTACGACATCTGCATGCGTACCCTCAAGCTCTCCAACCCCTCGTACGGCGACCTGAACTACCTCGTCTCCGCCGTCATGTCCGGTGTCACCACCTGCTTGCGCTTCCCCGGCCAGCTCAACTCCGACTTGCGCAAGCTCGCCGTCAACATGGTTCCTTTCCCCCGTCTCCACTTCTTCATGGTCGGCTTCGCTCCCCTGACCAGCCGTGGCGCCCACTCCTTCCGTGCC------------------------
>Microdochium_shilinense_CGMCC_3_23531_T
CTGCGGAGGGATCA-TTACTGAGTT-TTCAACTCTCCAAACCATGTGAAC-TTACCACTGTTGCCTCGGTGG-TTGGTGCCCT-----------------CGGGCGCTGCC-G----CCGGCGGACAAACTAAACTCTTGTCAA-CTTTGTCAAATCTGAATCTAAACTAAGAAATAAGTTAAAACTTTCAACAACGGATCTCTTGGTTCTGGCATCGATGAAGAACGCAGCGAAATGCGATAAGTAATGTGAATTGCAGAATTCAGTGAATCATCGAATCTTTGAACGCACATTGCGCCCATTAGTATTCTAGTGGGCATGCCTGTTCGAGCGTCATTTCAACCCTTAAGC----CTAGCTTAGCGTTGGGAGACTGCACTAAACCGCAGCTCCTCAAAACCAG-TGGCGGAGTC--CTCTGTACTCTGAGCGTAGTAATTC--TTATCTCGCTTTTTC-AGTATAGTGGTCGACGGCCATAAACCGCACCTCT--TCCCTCGGGATCAGGGCAC-TTTTTTAATG----GTTGACCTCGGATCAGGTAGGAGATTGCCCTAGTAACGGCG-AGTGAAGCGGCAACAGCTCAAATTTGAAATCTGGCCCTTGGGTCCGAGTTGTAATTTGTAGAGGATGCTTTTGGTTAGGTACCTTCCGAGTTCCTTGGAACAGGACGCCTTAGAGGGTGAGAGCCCCGTACGGTTGGATACCGAGCCTCTGTAAAGCTCCTTCGACGAGTCGAGTAGTTTGGGAATGCTGCTCTAAATGGGAGGTAAATTTCTTCTAAAGCTAAATACCGGCCAGAGACCGATAGCGCACAAGTAGAGTGATCGAAAGATGAAAAGCACTTTGAAAAGAGGGTTAAATAGTACGTGAAATTGTTGAAAGGGAAGGGCTTGTGACCAGACCTTTGCCTTGCGGATCATCCGGTGTTCTCACCGGTGCACTCCGCTTGGTTGAGGCCAGCATCAGTTTCGGCGGCGGGATAAAGACTTCAGGAACGTGACTCCCCCGGGAGTGTTATAGCCTGCTGTGTAATACCGCCGCTGGGACTGAGGACCGCGCTTCGGCTAGGATGCTGGCATAATGGTCATCAGCCACCCGTCTTGAAACACGGACCAAGGAGTCGAACATTTATGCGAGTTTTTGGGTGTTAAACCCTCAAGCGTAATGAAAGTGAACGGAGGTGAGAGCCCTTAC--GGGTGCATCATCGACCGATCCTGATGTCTTCGGATGGATTTGAGTAAGAGCATAACTGTTCGGACCCGAAAGATGGTGAACTATGCGTGGATAGGGTGAAGCCAGAGGAAACTCTGGTGGAGGCTCGCAGCGGTTCTGACGTGCAAATCGATCGTCAAATCTGCGCATGGGGGCGAAAGA-CTAATCGAAC-ATCTAGTAGTGGT-----------------------------------------------------------------------------------------------------------------------------------------------------------------------------------------------------------------------------------------------------------------------------------------------------------------------------------------------------------------------------------------------------------------------------------------------------------------------------------------------------------------------------------------------------------------------------------------------------------------------------------------------------------------------------------------------------------------------------------------------------------------------------------------------------------------------------------------------------------------------------------------------------------------------------------------------------------------------------------------------------------------------------------------------------------------------------------------------------------------------------------------------------------------------------------------------------------------------------------------------------------------------------------------------------------------CCGGAAACAAGTACGTTCCCCGTGCCGTCCTCGTCGATCTCGAGCCTGGCACCATGGATGCCGTCCGCGCTGGTCCCTTCGGCCAGCTCTTCCGCCCCGACAACTTCGTCTTCGGTCAGTCCGGTGCCGGCAACAACTGGGCCAAGGGTCACTACACTGAGGGTGCCGAGCTTGTCGATCAGGTCCTCGAGGTCGTCCGTCGCGAGGCCGAGGGCTGCGACAGCCTCCAGGGTTTCCAGATCACCCACTCTCTCGGTGGTGGTACTGGTGCCGGTATGGGTACGCTCCTCATCTCCAAGATCCGTGAGGAGTTCCCCGACCGGATGATGGCCACCTTCTCGGTTGTCCCATCCCCCAAGGTCTCCGACACCGTCGTTGAGCCCTACAACGCCACTCTGTCTATCCACCAGCTTGTGGAGAACTCCGACGAGACCTTCTGCATTGACAACGAGGCTCTTTACGACATCTGCATGCGCACCCTCAAGCTCTCCAACCCCTCGTACGGCGACTTGAACTATCTCGTCTCCGCCGTCATGTCCGGTGTCACCACCTGCCTGCGCTTCCCTGGCCAGCTCAACTCCGACTTGCGCAAGCTCGCCGTCAACATGGTTCCTTTCCCCCGTCTTCACTTCTTCATGGTCGGCTTCGCCCCCTTGACCAGCCGTGGCGCCCACTCCTTCCGTGCCGTCACCGTTCCCGAGTTGACCCAG
>Microdochium_sinense_SAUCC211097_T
CTGCGGAGGGATCA-TTACAGAGTT-TTTAACTCCTAAAACCATGTGAAC-TTACCACTGTTGCCTCGGTGG-AAGGTATCC------------------GAAAGGGTACT-GGAAGCCGGTGGAC-ATCTAAACTCTTGTTAATCTTTGTT-ATTCTGAATCTAAACTAAGAAATAAGTTAAAACTTTCAACAACGGATCTCTTGGTTCTGGCATCGATGAAGAACGCAGCGAAATGCGATAAGTAATGTGAATTGCAGAATTCAGTGAATCATCGAATCTTTGAACGCACATTGCGCCCATTAGTATTCTAGTGGGCATGCCTGTTCGAGCGTCATTTCAACCCTTAAGC----CTAGCTTAGTGTTGGGAGACTGC-CTAATACGCAGCTCCTCAAAACCAG-TGGCAGAGTT-TTTACGTACTCTGAGCGCAGTAATTC-TAT-TCTCGCTTCTGAAAACGT-CTAGACGATAGCCAAAAACCGCAT------GCTTC--GG----CAGCAC--TTTTTAATG----GTTGACCTCGGATCAGGTAGGAGATTGCCCTAGTAACGGCG-AGTGAAGCGGCAACAGCTCAAATTTGAAATCTGGCCTTCTGGTCCGAATTGTAATTTGTAGAGGATGACTTTGGTTAGGTACCTTCCGAGTTCCTTGGAACAGGACGCCTTAGAGGGTGAGAGCCCCGTACGGTTGGATGCCGAGCCTCTGTAAGTCTCCTTCGACGAGTCGAGTAGTTTGGGAATGCTGCTCTAAATGGGAGGTAAATTTCTTCTAAAGCTAAATACCGGCCAGAGACCGATAGCGCACAAGTAGAGTGATCGAAAGATGAAAAGCACTTTGAAAAGAGGGTTAAATAGTACGTGAAATTGTTGAAAGGGAAGGGCTTATGACCAGACCTTTGCATTGAGAATCATCCGGTGTTCTCACCGGTGCACTTCTCTTTGTTGAGGCCAGCATCAGTTTCGGGCGGGGGATAAAGACTTAAGGAATGTGATTCCTCCGGGAATGTTATAGCCTTTTGTGTAATACCCTGCCTGGGACTGAGGACCGCGCTTCGGCTAGGATGCTGGCATAATGGTCATCAGCCACCCGTCTTGAAACACGGACCAAGGAGTCGAACATTTATGCGAGTGTTTGGGTGTTAAACCCTCACGCGTAATGAAAGTGAACGGAGGTGAGAGCCCTTAC--GGGTGCATCATCGACCGATCCTGATGTCTTCGGATGGATTTGAGTAAGAGCATAACTGTTCGGACCCGAAAGATGGTGAACTATGCGTGGATAGGGTGAAGCCAGAGGAAACTCTGGTGGAGGCTCGCAGCGGTTCTGACGTGCAAATCGATCGTCAAATCTGCGCATGGGGGCGAAAGA-CTAATCGAACCATCTAG---------------------------------------------------------------------------------------------------------------------------------------------------------------------------------------------------------------------------------------------------------------------------------------------------------------------------------------------------------------------------------------------------------------------------------------CGTTACACATTTGCATCCACCCTTTCCCATTTACGCAGAACCAACA-CCCCCGTTGGTAGAGATGGCAAGCTTGCCAAACCTCGCCAGCTGCACAACACACATTGGGGTCTTGTGTGCCCTGCTGAGACGCCTGAAGGTCAGGCTTGTGGTCTTGTCAAGAACCTTTCGCTCATGTGCTCGATCAGTGTGGGAACCTCCACGGAGCCGATCATCGACTACATGATCACCAGAAACATGGAAGTCCTGGAGGAGTACGAACCTCTGCGATACCCCAACGCCACCAAGATCTTCTTGAATGGATCCTGGATTGGTGTCCACCAGGACCCCAAGACTCTCGTTAGAGATGTGCAGCAGCTCCGTCGCAACAATCAGATTCCTGCTGAGGTCTCTCTCATTCGCGATATCAGAGATCGTGAGTTCAAGATCTTCTCTGATGCTGGACGTGTTATGCGACCTTTGCTCGTTGTAGAACAGGAAAACAACCCGGATACTGGGGTGGAGAAGGGGTCTTTGGTTCTGAACAAGGAACACATTCGGAAGCTCGAAAATGACCAGGCTCTTCCGCCTGGTAGTGACGAGTACTTTGGATGGCAGGGTCTAGTCAACGAAGGCGTCATCGAGTACCTGGATGCTGAGGAAGAGGAGACTTCCATGATCTGTATGACTGCGGAAGATTTGGAAACTTTCCGCCTTACCAAGCAGGGTCACGACATGACAACAGACAATAGTGAAGAGCCGAACAAGCGTGTCAAGACGAGAATGAATCCGACAACACACATGTACACTCATTGCGAAATCCACCCTAGTATGTTGTTGGGTATTTGCGCAAGTATCATTCCGTTCCCGGACCGGTGGCAAGTACGTTCCCCGTGCCGTCCTCGTCGATCTTGAGCCCGGTACCATGGACGCTGTCCGTGCTGGTCCTTTCGGTCAGCTCTTCCGCCCCGACAACTTCGTCTTCGGTCAGTCCGGTGCCGGCAACAACTGGGCCAAGGGTCATTACACTGAGGGTGCCGAGCTTGTCGACCAGGTCCTCGAGGTTGTCCGTCGTGAGGCTGAAGGCTGCGACTGCCTCCAGGGTTTCCAGATCACCCACTCTCTCGGTGGTGGTACCGGTGCCGGTATGGGTACGCTCCTTATCTCCAAGATCCGTGAGGAGTTCCCCGACCGCATGATGGCCACCTTCTCCGTCGTTCCTTCCCCCAAGGTTTCCGACACCGTTGTTGAGCCTTACAACGCTACTCTCTCCGTCCATCAGCTCGTCGAGAACTCTGACGAGACCTTCTGTATTGATAACGAGGCTCTGTACGACATCTGCATGCGTACCCTCAAGCTCTCCAACCCCTCCTACGGCGACTTGAACTACCTTGTCTCCGCCGTCATGTCCGGTGTCACCACTGGTTTCCGTTTCCCTGGTCAGCTTAACTCTGATCTTCGCAAGCTCGCCGTCAACATGGTGCCCTTCCCTCGTCTCCACTTCTTCATGGTCGGCTTCGCTCCCCTCACCAGCCGTGGCGCCCACTCCTTCCGTGCCGTCACCGTTCCCGAGTTGACCCAG
>Microdochium_sinense_SAUCC211098
CTGCGGAGGGATCA-TTACAGAGTT-TTTAACTCCTAAAACCATGTGAAC-TTACCACTGTTGCCTCGGTGG-AAGGTATCC------------------GAAAGGGTACT-GGAAGCCGGTGGAC-ATATAAACTCTTGTTAATCTTTGTT-ATTCTGAATCTAAACTAAGAAATAAGTTAAAACTTTCAACAACGGATCTCTTGGTTCTGGCATCGATGAAGAACGCAGCGAAATGCGATAAGTAATGTGAATTGCAGAATTCAGTGAATCATCGAATCTTTGAACGCACATTGCGCCCATTAGTATTCTAGTGGGCATGCCTGTTCGAGCGTCATTTCAACCCTTAAGC----CTAGCTTAGTGTTGGGAGACTGC-CTAATACGCAGCTCCTCAAAACCAG-TGGCAGAGTT-TTTACGTACTCTGAGCGCAGTAATTC-TAT-TCTCGCTTCTGAAAACGT-CTAGACGATAGCCAAAAACCGCAT------GCTTC--GG----CAGCAC--TTTTTAATG----GTTGACCTCGGATCAGGTAGGAGATTGCCCTAGTAACGGCG-AGTGAAGCGGCAACAGCTCAAATTTGAAATCTGGCCTTCTGGTCCGAATTGTAATTTGTAGAGGATGACTTTGGTTAGGTACCTTCCGAGTTCCTTGGAACAGGACGCCTTAGAGGGTGAGAGCCCCGTACGGTTGGATGCCGAGCCTCTGTAAGTCTCCTTCGACGAGTCGAGTAGTTTGGGAATGCTGCTCTAAATGGGAGGTAAATTTCTTCTAAAGCTAAATACCGGCCAGAGACCGATAGCGCACAAGTAGAGTGATCGAAAGATGAAAAGCACTTTGAAAAGAGGGTTAAATAGTACGTGAAATTGTTGAAAGGGAAGGGCTTATGACCAGACCTTTGCATTGAGAATCATCCGGTGTTCTCACCGGTGCACTTCTCTTTGTTGAGGCCAGCATCAGTTTCGGGCGGGGGATAAAGACTTAAGGAATGTGATTCCTCCGGGAATGTTATAGCCTTTTGTGTAATACCCTGCCTGGGACTGAGGACCGCGCTTCGGCTAGGATGCTGGCATAATGGTCATCAGCCACCCGTCTTGAAACACGGACCAAGGAGTCGAACATTTATGCGAGTGTTTGGGTGTTAAACCCTCACGCGTAATGAAAGTGAACGGAGGTGAGAGCCCTTAC--GGGTGCATCATCGACCGATCCTGATGTCTTCGGATGGATTTGAGTAAGAGCATAACTGTTCGGACCCGAAAGATGGTGAACTATGCGTGGATAGGGTGAAGCCAGAGGAAACTCTGGTGGAGGCTCGCAGCGGTTCTGACGTGCAAATCGATCGTCAAATCTGCGCATGGGGGCGAAAGA-CTAATCGAAC----------------------------------------------------------------------------------------------------------------------------------------------------------------------------------------------------------------------------------------------------------------------------------------------------------------------------------------------------------------------------------------------------------------------------------------------CGTTACACATTTGCATCCACCCTTTCCCATTTACGCAGAACCAACA-CCCCCGTTGGTAGAGATGGCAAGCTTGCCAAACCTCGCCAGCTGCACAACACACATTGGGGCCTTGTGTGCCCTGCTGAGACGCCTGAAGGTCAGGCTTGTGGTCTTGTCAAGAACCTTTCGCTCATGTGCTCGATCAGTGTGGGAACCTCCACGGAGCCGATCATCGACTACATGATCACCAGAAACATGGAAGTCCTGGAGGAGTACGAACCTCTGCGATACCCCAACGCCACCAAGATCTTCTTGAATGGATCCTGGATTGGTGTCCACCAGGACCCCAAGACTCTCGTTAGAGATGTGCAGCAGCTCCGTCGCAACAATCAGATTCCTGCTGAGGTCTCTCTCATTCGCGATATCAGAGATCGTGAGTTCAAGATCTTCTCTGATGCTGGACGTGTTATGCGACCTTTGCTCGTTGTAGAACAGGAAAACAACCCGGATACTGGGGTGGAGAAGGGGTCTTTGGTTCTGAACAAGGAACACATTCGGAAGCTCGAAAATGACCAGGCTCTTCCGCCTGGTAGTGACGAGTACTTTGGATGGCAGGGTCTAGTCAACGAAGGCGTCATCGAGTACCTGGATGCTGAGGAAGAGGAGACTTCCATGATCTGTATGACTGCGGAAGATTTGGAAACTTTCCGCCTTACCAAGCAGGGTCACGACATGACAACCGACAATAGTGAAGAGCCGAACAAGCGTGTCAAGACGAGAATGAATCCGACAACACACATGTACACTCATTGCGAAATCCACCCTAGTATGTTGTTGGGTATTTGCGCAAGTATCATTCCGTTCCCGGACCGGTGGCAAGTACGTTCCCCGTGCCGTCCTCGTCGATCTTGAGCCCGGTACCATGGACGCTGTCCGTGCTGGTCCTTTCGGTCAGCTCTTCCGCCCCGACAACTTCGTCTTCGGTCAGTCCGGTGCCGGCAACAACTGGGCCAAGGGTCATTACACTGAGGGTGCCGAGCTTGTCGACCAGGTCCTCGAGGTTGTCCGTCGTGAGGCTGAAGGCTGCGACTGCCTCCAGGGTTTCCAGATCACCCACTCTCTCGGTGGTGGTACCGGTGCCGGTATGGGTACGCTCCTTATCTCCAAGATCCGTGAGGAGTTCCCCGACCGCATGATGGCCACCTTCTCCGTCGTTCCTTCCCCCAAGGTTTCCGACACCGTTGTTGAGCCTTACAACGCTACTCTCTCCGTCCATCAGCTCGTCGAGAACTCTGACGAGACCTTCTGTATTGATAACGAGGCTCTGTACGACATCTGCATGCGTACCCTCAAGCTCTCCAACCCCTCCTACGGCGACTTGAACTACCTTGTCTCCGCCGTCATGTCCGGTGTCACCACTGGTTTCCGTTTCCCTGGTCAGCTTAACTCTGATCTTCGCAAGCTCGCCGTCAACATGGTGCCCTTCCCTCGTCTCCACTTCTTCATGGTCGGCTTCGCTCCCCTCACCAGCCGTGGCGCCCACTCCTTCCGTGCCGTCACCGTTCCCGAGTTGACCCAG
>Microdochium_sorghi_CBS_691_96
CTGCGGAGGGATCA-TTACTGAGTT-TTCAACTCTCCAAACCATGTGAAC-TTACCACTGTTGCCTCGGTGGACTGGTGCCTTCTCTCGGG---------AAGGTGCTGCC-G----CCGGTGGAC-TACTAAACTCTTGTTAATTTTTGGC-ATTCTGAATCATAACTAAGAAATAAGTTAAAACTTTCAACAACGGATCTCTTGGTTCTGGCATCGATGAAGAACGCAGCGAAATGCGATAAGTAATGTGAATTGCAGAATTCAGTGAATCATCGAATCTTTGAACGCACATTGCGCCCATTAGTATTCTAGTGGGCATGCCTGTTCGAGCGTCATTACAACCCTAAAGC----CTAGCTTTGTGTTGGGAGACTGCGCTAAACCGCAGCTCCTCAAAACCAG-TGGCGGAGTC-CTCTCGTGCTCTGAGCGTAGTAATTA-CTTATCTCGCTTCTTGTAACACGGTGGTCGACGGCCATAAACCGCAC------TCCTTCGGG----GGGCAC--TTTTTAATG----GTTGACCTCGGATCAGG-----GATTGCCCTAGTAACGGCG-AGTGAAGCGGCAACAGCTCAAATTTGAAATCTGGCTTTCGGGTCCGAGTTGTAATTTGTAGAGGATGCTTTTGGTTAGGTACCTTCCGAGTTCCTTGGAACAGGACGCCTTAGAGGGTGAGAGCCCCGTACGGTTGGATGCCGAGCCTCTGTAAAGCTCCTTCGACGAGTCGAGTAGTTTGGGAATGCTGCTCTAAATGGGAGGTAAATTTCTTCTAAAGCTAAATACCGGCCAGAGACCGATAGCGCACAAGTAGAGTGATCGAAAGATGAAAAGCACTTTGAAAAGAGGGTTAAATAGTACGTGAAATTGTTGAAAGGGAAGGGCTTGTGACCAGACCTTTGCCTTGCGGATCATCCGGTGTTCTCACCGGTGCACTCCGCTTGGTTGAGGCCAGCATCAGTTCTGGCGGCGGGATAAAGACTTCAGGAATGTGACTCCCCCGGGAGTGTTATAGCCTGTTGTGTAATACCGCCACTGGGACTGAGGACCGCGCTTCGGCTAGGATGCTGGCATAATGGTCATCAGCCACCCGTCTTGAAACACGGACCAAGGAGTCGAACATTTATGCGAGTTTTTGGGTGTTAAACCCTCAAGCGTAATGAAAGTGAACGGAGGTGAGAGCCCTTAC--GGGTGCATCATCGACCGATCCTGATGTCTTCGGATGGATTTGAGTAAGAGCATAACTGTTCGGACCCGAAAGATGGTGAACTATGCGTGGATAGGGTGAAGCCAGAGGAAACTCTGGTGGAGGCTCGCAGCGGTTCTGACGTGCAAATCGATCGTCAAATCTGCGCATGGGGGCGAAAGA-CTAATCG-------------------------------------------------------------------------------------------------------------------------------------------------------------------------------------------------------------------------------------------------------------------------------------------------------------------------------------------------------------------------------------------------------------------------------------------------CGCTATACCTTTGCGTCCACCTTATCCCACTTGCGGAGAACCAACA-CGCCCGTTGGCAGAGACGGCAAGCTCGCCAAGCCACGGCAGTTGCACAACACGCATTGGGGACTTGTCTGTCCCGCCGAGACGCCCGAAGGCCAGGCTTGTGGCCTGGTCAAGAACCTTTCGCTCATGTGCTCGATCAGCGTGGGGACTTCCACTGAGCCTATCATCGACTACATGATTACAAGGAACATGGAAGTGCTTGAAGAGTACGAGCCTTTGCGGTACCCAAACGCCACGAAAATTTTCTTGAATGGTTCATGGATCGGCGTGCATCAAGATCCGAAGACACTTGTCAGGGACGTCCAGCAACTTCGACGTAACAACCAGATCCCCGCCGAGGTGTCATTGATTCGCGATATCAGAGACCGAGAATTCAAGATTTTCTCCGATGCCGGCCGAGTTATGCGCCCGCTCTTTGTTGTGGAGCAAGAAGACAACCCAGACACTGGCGCAGAGAAGGGCACCTTGACACTTAACAAGGAGCACATCCGGAAGCTCGAAAACGACCAAGCTCTCCCTCCGGGCAGCGATGAGTACTTTGGCTGGCAGGGCCTTGTTAATGAAGGTGTCATCGAGTACCTTGATGCCGAGGAAGAAGAGACGTCAATGATCTGTATGACAGCAGAGGATCTCGAGACTTTCCGTCTCGCCAAACAAGGTCACGACATGACGACAGACAATAGCGAGGAACCCAACAAGCGCATCAAGACACGCATGAACCCGACCACGCATATGTACACGCATTGCGAGATTCACCCCAGTATGCTTCTTGGCATCTGCGCCAGTATCATTCCG--------CCGGCAACAAGTACGTTCCCCGTGCCGTCCTCGTCGATCTCGAGCCCGGCACCATGGACGCCGTCCGCGCTGGCCCCTTCGGCCAGCTTTTCCGCCCCGACAACTTCGTCTTCGGTCAGTCCGGTGCTGGCAACAACTGGGCAAAGGGTCACTACACTGAGGGTGCCGAGCTTGTCGACCAGGTCCTCGAGGTCGTCCGCCGCGAGGCTGAGGGCTGCGACTGCCTTCAGGGTTTCCAGATCACCCACTCCCTCGGTGGTGGTACTGGTGCCGGTATGGGTACGCTCCTCATCTCCAAGATCCGTGAGGAGTTCCCCGACCGCATGATGGCCACCTTCTCGGTCGTCCCCTCCCCCAAGGTCTCCGACACCGTCGTCGAGCCCTACAACGCGACTCTGTCCGTTCACCAGCTTGTTGAGAACTCCGACGAGACCTTCTGCATTGACAACGAGGCTCTCTACGACATCTGCATGCGCACCCTCAAGCTCTCCAACCCCTCGTACGGTGACTTGAACTACCTCGTCTCCGCCGTCATGTCCGGTGTCACCACCTGCCTGCGCTTCCCCGGTCAGCTCAACTCCGATCTGCGCAAGCTCGCCGTCAACATGGTGCCTTTCCCTCGTCTCCACTTCTTCATGGTCGGATTCGCTCCCCTGACCAGCCGTGGCGCCCACTCCTTCCGTGCCGT----------------------
>Microdochium_tainanense_CBS_269_76_T
CTGCGGAGGGATCA-TTACTGAGTT-TTCAACTCTCCAAACCATGTGAAC-TTACCACTGTTGCCTCGGTGG-TTAGTGCTCTCCTTCGGG---------GGAGTGCTGCC-G----CCGGTGGAC-TACTAAACTCTTGTTAATTTTTGGC-ATTCTGAATCATAACTAAGAAATAAGTTAAAACTTTCAACAACGGATCTCTTGGTTCTGGCATCGATGAAGAACGCAGCGAAATGCGATAAGTAATGTGAATTGCAGAATTCAGTGAATCATCGAATCTTTGAACGCACATTGCGCCCATTAGTATTCTAGTGGGCATGCCTGTTCGAGCGTCATTTCAACCCTTAAGC----CTAGCTTAGCGTTGGGAGACTGCACTAAACCGCAGCTCCTCAAAACCAG-TGGCGGAGTC-CTCTTGTGCTCTGAGCGTAGTAATTC-ATTATCTCGCTTCTGTAAGTACAGTGGATCACAGCCATAAACCGCAC------CCTTC--GG----GGGCAC--TTTTTAATG----GTTGACCTCGGATCAGGTAGGAGATTGCCCCAGTAACGGCG-AGTGAAGCGGCAACAGCTCAAATTTGAAATCTGGCCTTCTGGTCCGAATTGTAATTTGTAGAGGATGCTTTTGGTTAGGTACCTTCCGAGTTCCTTGGAACAGGACGCCTTAGAGGGTGAGAGCCCCGTACGGTTGGATGCCGAGCCTCTGTAAAGCTCCTTCGACGAGTCGAGTAGTTTGGGAATGCTGCTCTAAATGGGAGGTAAATTTCTTCTAAAGCTAAATACCGGCCAGAGACCGATAGCGCACAAGTAGAGTGATCGAAAGATGAAAAGCACTTTGAAAAGAGGGTTAAATAGTACGTGAAATTGTTGAAAGGGAAGGGCTTATGACCAGACCTTTGCCTTGCGGATCATCCGGTGTTCTCACCGGTGCACTCCGCTTGGTTGAGGCCAGCATCAGTTCTGGCAGCGGGATAAAGACTTCAGGAATGTGACTCCTCCGGGAGTGTTATAGCCTGTTGTGTAATACCGCTGCTGGGACTGAGGACCGCGCTTCGGCTAGGATGCTGGCATAATGGTCATCAGCCACCCGTCTTGAAACACGGACCAAGGAGTCGAACATTTATGCGAGTTTTTGGGTGTTAAACCCTCAAGCGTAATGAAAGTGAACGGAGGTGAGAGCCCTTAC--GGGTGCATCATCGACCGATCCTGATGTCTTCGGATGGATTTGAGTAAGAGCATAACTGTTCGGACCCGAAAGATGGTGAACTATGCGTGGATAGGGTGAAGCCAGAGGAAACTCTGGTGGAGGCTCGCAGCGGTTCTGACGTGCAAATCGATCGTCAAATCTGCGCATGGGGGCGAAAGA-CTAATCG-------------------------------------------------------------------------------------------------------------------------------------------------------------------------------------------------------------------------------------------------------------------------------------------------------------------------------------------------------------------------------------------------------------------------------------------------CGTTACACTTTCGCATCAACCTTGTCCCACTTGCGGAGAACGAACA-CCCCAGTTGGGAGAGATGGCAAGCTTGCCAAGCCGCGCCAGTTGCACAATACGCATTGGGGACTTGTCTGTCCAGCAGAGACGCCCGAGGGCCAGGCTTGTGGTTTGGTCAAGAACCTGTCACTCATGTGTTCTATCAGCGTGGGAACATCCACGGAACCCATTATTGATTATATGATTACCAGGAACATGGAGGTTCTCGAGGAATACGAGCCCCTGCGGTATCCAAACGCCACAAAGATTTTCCTGAACGGTTCATGGATTGGCGTGCACCAAGACCCCAAAACTCTGGTCAGAGATGTTCAGCAGCTTCGACGGAACAACCAGATCCCTGCCGAAGTGTCTCTGATTCGCGATATCAGAGACCGGGAGTTCAAGATCTTCTCTGATGCTGGCCGTGTCATGCGGCCACTGTTCGTGGTGGAACAGGAGGACAACCCGGAGACTGGGGTAGAGAAAGGGTCATTGACGCTCAACAAGGAGCACATTAGAAAGCTCGAAAACGATCAGGCGCTCCCCCCAGGCAGCGATGAGTATTTTGGCTGGCAAGGTCTGGTCAACGAGGGTGTCATCGAATATCTCGATGCGGAAGAAGAGGAGACATCCATGATCTGCATGACTCCCGAGGACCTTGAAACGTTCCGTCTCGCAAAGCAAGGTCACGACATGACGACAGACAACAGCGAAGAGCCGAACAAACGTGTCAAGACTCGCATGAACCCAACGACCCATATGTACACGCACTGCGAGATTCACCCCAGCATGCTTCTTGGCATTTGCGCTAGTATCATTCCG--------CCGGCAACAAGTACGTCCCTCGTGCCGTGCTCGTCGATCTCGAGCCCGGTACCATGGATGCCGTCCGTGCTGGTCCCTTCGGCCAGCTCTTCCGCCCCGACAACTTCGTCTTCGGTCAGTCCGGTGCTGGCAACAACTGGGCCAAGGGTCACTACACTGAGGGTGCCGAGCTCGTCGACCAGGTTCTCGAGGTCGTCCGCCGTGAGGCCGAGGGCTGCGACTGCCTCCAGGGTTTCCAGATCACCCACTCTCTTGGTGGTGGTACTGGTGCCGGTATGGGTACGCTCCTCATCTCCAAGATCCGTGAGGAGTTCCCCGACCGCATGATGGCCACCTTCTCGGTCGTGCCCTCGCCCAAGGTCTCCGACACCGTTGTCGAGCCCTACAACGCGACTCTGTCCGTCCACCAGCTTGTCGAGAACTCCGACGAGACCTTCTGCATTGACAACGAGGCTCTCTACGATATCTGCATGCGCACTCTCAAGCTCTCCAACCCCTCTTACGGCGACCTGAACTACCTGGTCTCCGCCGTCATGTCCGGTGTCACCACCTGCCTGCGTTTCCCCGGTCAGCTCAACTCCGACCTGCGCAAGCTCGCCGTCAACATGGTTCCTTTCCCGCGTCTCCACTTCTTCATGGTCGGCTTCGCTCCTCTGACCAGCCGTGGCGCCCACTCCTTCCGTGCC------------------------
>Microdochium_tainanense_CBS_270_76_
CTGCGGAGGGATCA-TTACTGAGTT-TTCAACTCTCCAAACCATGTGAAC-TTACCACTGTTGCCTCGGTGG-TTAGTGCTCTCCTTCGGG---------GGAGTGCTGCC-G----CCGGTGGAC-TACTAAACTCTTGTTAATTTTTGGC-ATTCTGAATCATAACTAAGAAATAAGTTAAAACTTTCAACAACGGATCTCTTGGTTCTGGCATCGATGAAGAACGCAGCGAAATGCGATAAGTAATGTGAATTGCAGAATTCAGTGAATCATCGAATCTTTGAACGCACATTGCGCCCATTAGTATTCTAGTGGGCATGCCTGTTCGAGCGTCATTTCAACCCTTAAGC----CTAGCTTAGCGTTGGGAGACTGCACTAAACCGCAGCTCCTCAAAACCAG-TGGCGGAGTC-CTCTCGTGCTCTGAGCGTAGTAATTC-ATTATCTCGCTTCTGTAAGTACAGTGGATCACAGCCATAAACCGCAC------CCTTC--GG----GGGCAC--TTTTTAATG----GTTGACCTCGGATCAGGTAGGAGATTGCCCCAGTAACGGCG-AGTGAAGCGGCAACAGCTCAAATTTGAAATCTGGCCTTCTGGTCCGAATTGTAATTTGTAGAGGATGCTTTTGGTTAGGTACCTTCCGAGTTCCTTGGAACAGGACGCCTTAGAGGGTGAGAGCCCCGTACGGTTGGATGCCGAGCCTCTGTAAAGCTCCTTCGACGAGTCGAGTAGTTTGGGAATGCTGCTCTAAATGGGAGGTAAATTTCTTCTAAAGCTAAATACCGGCCAGAGACCGATAGCGCACAAGTAGAGTGATCGAAAGATGAAAAGCACTTTGAAAAGAGGGTTAAATAGTACGTGAAATTGTTGAAAGGGAAGGGCTTATGACCAGACCTTTGCCTTGCGGATCATCCGGTGTTCTCACCGGTGCACTCCGCTTGGTTGAGGCCAGCATCAGTTCTGGCAGCGGGATAAAGACTTCAGGAATGTGACTCCTCCGGGAGTGTTATAGCCTGTTGTGTAATACCGCTGCTGGGACTGAGGACCGCGCTTCGGCTAGGATGCTGGCATAATGGTCATCAGCCACCCGTCTTGAAACACGGACCAAGGAGTCGAACATTTATGCGAGTTTTTGGGTGTTAAACCCTCAAGCGTAATGAAAGTGAACGGAGGTGAGAGCCCTTAC--GGGTGCATCATCGACCGATCCTGATGTCTTCGGATGGATTTGAGTAAGAGCATAACTGTTCGGACCCGAAAGATGGTGAACTATGCGTGGATAGGGTGAAGCCAGAGGAAACTCTGGTGGAGGCTCGCAGCGGTTCTGACGTGCAAATCGATCGTCAAATCTGCGCATGGGGGCGAAAGA-CTAATCGAACCATCTAGTAGCT-GGTTACCGCC-----------------------------------------------------------------------------------------------------------------------------------------------------------------------------------------------------------------------------------------------------------------------------------------------------------------------------------------------------------------------------------------------------------------------CGTTACACCTTCGCATCAACCTTGTCCCACTTGCGGAGAACGAACA-CCCCAGTTGGGAGAGATGGCAAGCTTGCCAAGCCGCGCCAGTTGCACAATACGCATTGGGGACTTGTCTGTCCAGCAGAGACGCCCGAGGGCCAGGCTTGTGGTTTGGTCAAGAACCTGTCACTCATGTGTTCTATCAGCGTGGGAACATCCACGGAACCCATTATTGATTATATGATTACCAGGAACATGGAGGTTCTCGAGGAATACGAGCCCCTGCGGTATCCAAACGCCACAAAGATTTTCCTGAACGGTTCATGGATTGGCGTGCACCAAGACCCCAAAACTCTGGTCAGAGATGTTCAGCAGCTTCGACGGAACAACCAGATCCCTGCCGAAGTGTCTCTGATTCGCGATATCAGAGACCGGGAGTTCAAGATCTTCTCTGATGCTGGCCGTGTCATGCGGCCACTGTTCGTGGTGGAACAGGAGGACAACCCGGAGACTGGGGTAGAGAAAGGGTCATTGACGCTCAACAAGGAGCACATTAGAAAGCTCGAAAACGATCAGGCGCTCCCCCCAGGCAGCGATGAGTATTTTGGCTGGCAAGGTCTGGTCAACGAGGGTGTCATCGAATATCTCGATGCGGAAGAAGAGGAGACATCCATGATCTGCATGACTCCCGAGGACCTTGAAACGTTCCGTCTCGCAAAGCAAGGTCACGACATGACGACAGACAACAGCGAAGAGCCGAACAAACGTGTCAAGACTCGCATGAACCCAACGACCCATATGTACACGCACTGCGAGATTCACCCCAGCATGCTTCTTGGCATTTGCGCTAGTATCATTCCG--------CCGGCAACAAGTACGTCCCTCGTGCCGTGCTCGTCGATCTCGAGCCCGGTACCATGGATGCCGTCCGTGCTGGTCCCTTCGGCCAGCTCTTCCGCCCCGACAACTTCGTCTTCGGTCAGTCCGGTGCTGGCAACAACTGGGCCAAGGGTCACTACACTGAGGGTGCCGAGCTCGTCGACCAGGTTCTCGAGGTCGTCCGCCGTGAGGCCGAGGGCTGCGACTGCCTCCAGGGTTTCCAGATCACCCACTCTCTTGGTGGTGGTACTGGTGCCGGTATGGGTACGCTCCTCATCTCCAAGATCCGTGAGGAGTTCCCCGACCGCATGATGGCCACCTTCTCGGTCGTGCCCTCGCCCAAGGTCTCCGACACCGTTGTCGAGCCCTACAACGCGACTCTGTCCGTCCACCAGCTTGTCGAGAACTCCGACGAGACCTTCTGCATTGACAACGAGGCTCTCTACGATATCTGCATGCGCACTCTCAAGCTCTCCAACCCCTCTTACGGCGACCTGAACTACCTGGTCTCCGCCGTCATGTCCGGTGTCACCACCTGCCTGCGTTTCCCCGGTCAGCTCAACTCCGACCTGCGCAAGCTCGCCGTCAACATGGTTCCTTTCCCGCGTCTCCACTTCTTCATGGTCGGCTTCGCTCCTCTGACCAGCCGTGGCGCCCACTCCTTCCGTGCC------------------------
>Microdochium_trichocladiopsis_CBS_623_77T
CTGCGGAGGGATCA-TTACTGAGTT-TTTAACTCTCCAAACCATGTGAAC-TTACCACTGTTGCCTCGGTGG-TTAGTGCTCTCCTTCGGG---------GGGGTGCTGCC-G----CCGGTGGAC-TACTAAACTCTTGTTAATTTATGGC-ATTCTGAATCATAACTAAGAAATAAGTTAAAACTTTCAACAACGGATCTCTTGGTTCTGGCATCGATGAAGAACGCAGCGAAATGCGATAAGTAATGTGAATTGCAGAATTCAGTGAATCATCGAATCTTTGAACGCACATTGCGCCCATTAGTATTCTAGTGGGCATGCCTGTTCGAGCGTCATTTCAACCCTTAAGC----CTAGCTTAGCGTTGGGAGACTGCGCTAAACCGCAGCTCCTCAAAACCAG-TGGCGGAGTC-CTCTCGTACTCTGAGCGTAGTAATTC-TTTATCTCGCTTCTGCAAGTACGGTTGACGACAGCCATAAACCGCAC------CCTCTCGGG----GGGCAC--TTTTTAATG----GTTGACCTCGGATCAGGTAGGAGATTGCCCTAGTAACGGCG-AGTGAAGCGGCAACAGCTCAAATTTGAAATCTGGCCTTCTGGTCCGAATTGTAATTTGTAGAGGATGCTTTTGGTTAGGTACCTTCCGAGTTCCTTGGAACAGGACGCCTTAGAGGGTGAGAGCCCCGTACGGTTGGATGCCGAGCCTCTGTAAAGCTCCTTCGACGAGTCGAGTAGTTTGGGAATGCTGCTCTAAATGGGAGGTAAATTTCTTCTAAAGCTAAATACCGGCCAGAGACCGATAGCGCACAAGTAGAGTGATCGAAAGATGAAAAGCACTTTGAAAAGAGGGTTAAATAGTACGTGAAATTGTTGAAAGGGAAGGGCTTATGACCAGACCTTTGCCTTGCGGATCATCCGGTGTTCTCACCGGTGCACTCCGCTTGGTTGAGGCCAGCATCAGTTCTGGCAGCGGGATAAAGACAGCAGGAATGTGACTCCTCCGGGAGTGTTATAGCCTGCTGTGTAATACCGCTGCTGGGACTGAGGACCGCGCTTCGGCTAGGATGCTGGCATAATGGTCATCAGCCACCCGTCTTGAAACACGGACCAAGGAGTCGAACATTTATGCGAGTTTTTGGGTGTTAAACCCTCAAGCGTAATGAAAGTGAACGGAGGTGAGAGCCCTTTC--GGGTGCATCATCGACCGATCCTGATGTCTTCGGATGGATTTGAGTAAGAGCATAACTGTTCGGACCCGAAAGATGGTGAACTATGCGTGGATAGGGTGAAGCCAGAGGAAACTCTGGTGGAGGCTCGCAGCGGTTCTGACGTGCAAATCGATCGTCAAATCTGCGCATGGGGGCGAAAGA-CTAATCG--------------------------------------------------------------------------------------------------------------------------------------------------------------------------------------------------------------------------------------------------------------------------------------------------------------------------------------------------------------------------------------------------------------------------------------------------GCTACACCTTTGCATCGACATTGTCCCATCTGCGGAGAACGAATA-CCCCTGTTGGTAGAGACGGCAAACTTGCCAAACCGCGCCAGCTGCACAACACACACTGGGGACTTGTCTGTCCTGCTGAGACGCCCGAGGGCCAGGCTTGTGGTTTGGTCAAGAACCTGTCACTCATGTGTTCTATCAGCGTGGGAACATCTACGGAACCCATCATTGATTACATGATTACCAGGAATATGGAGGTTCTCGAAGAATATGAGCCCCTGCGGTATCCAAATGCCACGAAGATCTTCCTGAACGGGTCGTGGATTGGCGTGCACCAAGATCCCAAGACCTTGGTCAGAGACGTTCAGCAGCTTCGGCGGAACAATCAAATCCCAGCTGAGGTATCTCTGATTCGCGACATCAGAGACCGGGAATTCAAGATCTTCTCCGATGCTGGCCGTGTCATGCGGCCGCTGTTCGTGGTGGAACAAGAAGACAACCCGGAGACTGGGGTAGAAAAAGGGTCATTGACGCTCAACAAAGAACACATCAGGAAGCTCGAAAACGACCAGGCGCTTCCCCCGGGCAGCGATGAATATTTTGGCTGGCAAGGCTTGGTCAACGAGGGTGTCATCGAATATCTTGATGCGGAAGAAGAAGAGACATCCATGATCTGCATGACTCCAGAGGACCTCGAAACGTTCCGTCTCGCAAAGCAAGGTCACGATATGACTACAGACAACAGCGAAGAGCCCAACAAACGTGTCAAGACTCGCATGAACCCAACGACCCACATGTACACGCACTGCGAGATTCACCCCAGCATGCTTCTTGGCATTTGCGCCAGTATCATTCCG--------CCGGCAACAAGTACGTCCCTCGTGCCGTGCTCGTCGATCTCGAGCCCGGTACCATGGATGCCGTCCGTGCTGGCCCCTTCGGCCAGCTCTTCCGCCCCGACAACTTCGTCTTCGGTCAGTCCGGTGCTGGCAACAACTGGGCCAAGGGTCACTACACTGAGGGTGCCGAGCTCGTCGACCAGGTTCTTGAGGTCGTCCGCCGCGAGGCCGAGGGCTGCGACTGCCTTCAGGGTTTCCAGATCACCCACTCCCTTGGTGGTGGTACTGGTGCCGGTATGGGTACGCTCCTGATCTCCAAGATCCGCGAGGAGTTCCCCGACCGCATGATGGCCACCTTCTCGGTCGTTCCCTCGCCCAAGGTCTCCGACACCGTTGTCGAGCCTTACAACGCGACTCTGTCCATCCACCAGCTTGTCGAGAACTCGGACGAGACCTTCTGCATTGACAACGAGGCTCTCTACGACATCTGCATGCGCACTCTCAAGCTCTCCAACCCCTCGTACGGCGACCTGAACTACCTTGTCTCCGCCGTCATGTCCGGTGTCACCACCTGCCTGCGTTTCCCCGGTCAGCTCAACTCTGACCTGCGCAAGCTCGCCGTCAACATGGTTCCTTTCCCACGTCTTCACTTCTTCATGGTCGGCTTCGCTCCCCTCACCAGCCGTGGCGCCCACTCCTTCCGTGCCGT----------------------
>Microdochium_yunnanense_SAUCC1011_T
CTGCGGAGGGATCA-TTACTGAGTT-TTTAACTCTCCAAACCATGTGAAC-TTACCACTGTTGCCTCGGTGGATGGGTGCTG------------------GAAACAGTGCC-TACCACCGGTGGAC-TACTAAACTCTTGTTAATTTTTGGC-ATTCTGAATCATAACTAAGAAATAAGTTAAAACTTTCAACAACGGATCTCTTGGTTCTGGCATCGATGAAGAACGCAGCGAAATGCGATAAGTAATGTGAATTGCAGAATTCAGTGAATCATCGAATCTTTGAACGCACATTGCGCCCATTAGTATTCTAGTGGGCATGCCTGTTCGAGCGTCATTTCAACCCTTAAGC----CTAGCTTAGTGTTGGGAGACTGC-CTAATACGCAGCTCCTCAAAACCAG-TGGCGGAGTC-TTTTCGTGCTCTGAGCGTAGTAATTC-TTTATCTCGCTTCTGCAAGCCGGCTAGACGACAGCCATAAACCGCAC------CCTTC--GG----GGGCAC--TTTTTAATG----G-TGACCTC-GATCAGGTAGAAGATTGCCCTAGTAACGGCG-AGTGAAGCGGCAACAGCTCAAATTTGAAATCTGGCCTTCTGGTCCGAATTGTAATTTGTAGAGGATGCTTTTGGTTAGGTACCTTTCGAGTTCCTTGGAACAGGACGCCTTAGAGGGTGAGAGCCCCGTACGATTGGATGCCGAGCCTCTGTAAAGCTCCTTCGACGAGTCGAGTAGTTTGGGAATGCTGCTCTAAATGGGAGGTAAATTTCTTCTAAAGCTAAATACCGGCCAGAGACCGATAGCGCACAAGTAGAGTGATCGAAAGATGAAAAGCACTTTGAAAAGAGGGTTAAATAGTACGTGAAATTGTTGAAAGGGAAGGGCTTATGACCAGACCTTTGCCTTGCGGATCATCCGGTGTTCTCACCGGTGCACTTCGCTTGGTTGAGGCCAGCATCAGTTTTGGCGGCCGGATAAAGACTTCAGGAATGTGACTCCCCCGGGAGTGTTATAGCCTGCTGTGTAATACGGCCGCCGGGACTGAGGACCGCGCTTCGGCTAGGATGCTGGCATAATGGTCATCAGCCACCCGTCTTGAAACACGGACCAAGGAGTCGAACATTTATGCGAGTTTTTGGGTGTTAAACCCTCAAGCGTAATGAAAGTGAACGGAGGTGAGAGCCCTTAC--GGGTGCATCATCGACCGATCCTGATGTCTTCGGATGGATTTGAGTAAGAGCATAACTGTTCGGACCCGAAAGATGGTGAACTATGCGTGGATAGGGTGAAGCCAGAGGAAACTCTGGTGGAGGCTCGCAGCGGTTCTGACGTGCAAATCGATCGTCAAATCTGCGCATGGGGGCGAAAGA-CTAATCGAACCATCTAGTAGCT-GGTTACCGCCGAAGA------------------------------------------------------------------------------------------------------------------------------------------------------------------------------------------------------------------------------------------------------------------------------------------------------------------------------------------------------------------------------------------------------------------CGTTACACTTTTGCGTCTACCTTGTCCCATTTGCGTCGCACAAACA-CCCCGGTAGGCAGAGACGGTAAGCTGGCCAAACCTCGCCAGCTGCACAACACACACTGGGGTCTTGTCTGCCCAGCAGAAACGCCTGAGGGTCAGGCCTGCGGTCTGGTCAAGAACCTTTCTCTCATGTGCTCGATTAGCGTCGGAACTTCAACGGAACCCATCATCGACTACATGATTACGAGAAACATGGAGGTGCTTGAGGAGTATGAACCACTCCGGTACCCCAACGCGACAAAAATCTTTCTGAATGGTTCGTGGATTGGTGTGCACCAGGATCCCAAGACATTGGTGCGCGATGTGCAACAACTCCGGCGCAACAACCAGATCCCTGCTGAGGTTTCGCTCATTCGTGACATCAGAGACCGCGAGTTCAAGATATTCTCTGACGCCGGCCGTGTCATGCGCCCTCTGTTCGTGGTGGAGCAGGAGGATAACCCAGATACAGGAGTTGAGAAGGGGTCGCTGGTGCTTAACAAAGAGCATATCAGGAAGCTTGAGAACGACCAGGCTCTGAATGCCGGTAGTGAGGAGTACTTTGGCTGGCAAGGTCTAGTCAACGAAGGCGTGATTGAGTACCTGGACGCCGAAGAAGAGGAGACCTCGATGATCTGCATGACCGCTGAGGATCTTGAAACCTTCCGTCTTGCGAAACAAGGTCATGACATGACAACTGACAATAGCGAAAAGCCGAACAAGCGTGTGAAGACCCGGATGAACCCGACAACACACATGTACACGCACTGCGAAATCCACCCCAGTATGTTGTTGGGCATCTGTGCCAGCATCATTCCC--------CCGGCAACAAGTATGTTCCTCGTGCCGTTCTCGTCGATCTTGAGCCCGGTACCATGGATGCCGTCCGTGCCGGTCCCTTCGGCCAGCTCTTCCGCCCCGACAACTTCGTCTTCGGTCAGTCTGGTGCTGGCAACAACTGGGCCAAGGGTCACTACACTGAGGGTGCCGAGCTTGTCGACCAGGTCCTCGAGGTCGTCCGTCGCGAGGCTGAGGGCTGCGACTGCCTCCAGGGTTTCCAGATCACCCACTCTCTCGGTGGTGGTACTGGTGCTGGTATGGGTACGCTCCTCATCTCCAAGATCCGCGAGGAGTTCCCCGACCGCATGATGGCCACCTTCTCGGTCGTCCCCTCGCCCAAGGTCTCCGACACCGTTGTCGAGCCTTACAACGCCACTCTGTCCGTTCACCAGCTAGTCGAGAACTCGGACGAGACCTTCTGCATTGACAACGAGGCTCTGTACGACATCTGCATGCGCACCCTGAAGCTCTCCAACCCCTCGTACGGCGACCTGAACTACCTCGTCTCCGCCGTCATGTCCGGTGTCACCACCTGCCTGCGTTTCCCTGGCCAGCTCAACTCTGACCTGCGCAAGCTCGCCGTCAACATGGTGCCCTTCCCCCGTCTGCACTTCTTCATGGTCGGCTTCGCTCCCCTGACCAGCCGTGGCGCCCACTCCTTCCGTGCCGTCACCGTTCCCGAGTTGACCCAG
>Microdochium_yunnanense_SAUCC1012
CTGCGGAGGGATCA-TTACTGAGTT-TTTAACTCTCCAAACCATGTGAAC-TTACCACTGTTGCCTCGGTGGATGGGTGCTG------------------GAAACAGTGCC-TACCACCGGTGGAC-TACTAAACTCTTGTTAATTTTTGGC-ATTCTGAATCATAACTAAGAAATAAGTTAAAACTTTCAACAACGGATCTCTTGGTTCTGGCATCGATGAAGAACGCAGCGAAATGCGATAAGTAATGTGAATTGCAGAATTCAGTGAATCATCGAATCTTTGAACGCACATTGCGCCCATTAGTATTCTAGTGGGCATGCCTGTTCGAGCGTCATTTCAACCCTTAAGC----CTAGCTTAGTGTTGGGAGACTGC-CTAATACGCAGCTCCTCAAAACCAG-TGGCGGAGTC-TTTTCGTGCTCTGAGCGTAGTAATTC-TTTATCTCGCTTCTGCAAGCCGGCTAGACGACAGCCATAAACCGCAC------CCTTC--GG----GGGCAC--TTTTTAATG----G-TGACCTC-GATCA-GTAG--GATTGCCCTAGTAACGGCG-AGTGAAGCGGCAACAGCTCAAATTTGAAATCTGGCCTTCTGGTCCGAATTGTAATTTGTAGAGGATGCTTTTGGTTAGGTACCTTTCGAGTTCCTTGGAACAGGACGCCTTAGAGGGTGAGAGCCCCGTACGATTGGATGCCGAGCCTCTGTAAAGCTCCTTCGACGAGTCGAGTAGTTTGGGAATGCTGCTCTAAATGGGAGGTAAATTTCTTCTAAAGCTAAATACCGGCCAGAGACCGATAGCGCACAAGTAGAGTGATCGAAAGATGAAAAGCACTTTGAAAAGAGGGTTAAATAGTACGTGAAATTGTTGAAAGGGAAGGGCTTATGACCAGACCTTTGCCTTGCGGATCATCCGGTGTTCTCACCGGTGCACTTCGCTTGGTTGAGGCCAGCATCAGTTTTGGCGGCCGGATAAAGACTTCAGGAATGTGACTCCCCCGGGAGTGTTATAGCCTGCTGTGTAATACGGCCGCCGGGACTGAGGACCGCGCTTCGGCTAGGATGCTGGCATAATGGTCATCAGCCACCCGTCTTGAAACACGGACCAAGGAGTCGAACATTTATGCGAGTTTTTGGGTGTTAAACCCTCAAGCGTAATGAAAGTGAACGGAGGTGAGAGCCCTTAC--GGGTGCATCATCGACCGATCCTGATGTCTTCGGATGGATTTGAGTAAGAGCATAACTGTTCGGACCCGAAAGATGGTGAACTATGCGTGGATAGGGTGAAGCCAGAGGAAACTCTGGTGGAGGCTCGCAGCGGTTCTGACGTGCAAATCGATCGTCAAATCTGCGCATGGGGGCGAAAGA-CTAATCGAACCATCTAGTAGCT-GGTTACCGCCGAAGTT-----------------------------------------------------------------------------------------------------------------------------------------------------------------------------------------------------------------------------------------------------------------------------------------------------------------------------------------------------------------------------------------------------------------CGTTACACTTTTGCGTCTACCTTGTCCCATTTGCGTCGCACAAACA-CCCCGGTAGGCAGAGACGGTAAGCTGGCCAAACCTCGCCAGCTGCACAACACACACTGGGGTCTTGTCTGCCCAGCAGAAACGCCTGAGGGTCAGGCCTGCGGTCTGGTCAAGAACCTTTCTCTCATGTGCTCGATTAGCGTCGGAACTTCAACGGAACCCATCATCGACTACATGATTACGAGAAACATGGAGGTGCTTGAGGAGTATGAACCACTCCGGTACCCCAACGCGACAAAAATCTTTCTGAATGGTTCGTGGATTGGTGTGCACCAGGATCCCAAGACATTGGTGCGCGATGTGCAACAACTCCGGCGCAACAACCAGATCCCTGCTGAGGTTTCGCTCATTCGTGACATCAGAGACCGCGAGTTCAAGATATTCTCTGACGCCGGCCGTGTCATGCGCCCTCTGTTCGTGGTGGAGCAGGAGGATAACCCAGATACAGGAGTTGAGAAGGGGTCGCTGGTGCTTAACAAAGAGCATATCAGGAAGCTTGAGAACGACCAGGCTCTGAATGCCGGTAGTGAGGAGTACTTTGGCTGGCAAGGTCTAGTCAACGAAGGCGTGATTGAGTACCTGGACGCCGAAGAAGAGGAGACCTCGATGATCTGCATGACCGCTGAGGATCTTGAAACCTTCCGTCTTGCGAAACAAGGTCATGACATGACCACTGACAATAGCGAAAAGCCGAACAAGCGTGTGAAGACCCGGATGAACCCGACAACACACATGTACACGCACTGCGAAATCCACCCCAGTATGTTGTTGGGCATCTGTGCCAGCATCATTCCC--------CCGGCAACAAGTATGTTCCTCGTGCCGTTCTCGTCGATCTTGAGCCCGGTACCATGGATGCCGTCCGTGCCGGTCCCTTCGGCCAGCTCTTCCGCCCCGACAACTTCGTCTTCGGTCAGTCTGGTGCTGGCAACAACTGGGCCAAGGGTCACTACACTGAGGGTGCCGAGCTTGTCGACCAGGTCCTCGAGGTCGTCCGTCGCGAGGCTGAGGGCTGCGACTGCCTCCAGGGTTTCCAGATCACCCACTCTCTCGGTGGTGGTACTGGTGCTGGTATGGGTACGCTCCTCATCTCCAAGATCCGCGAGGAGTTCCCCGACCGCATGATGGCCACCTTCTCGGTCGTCCCCTCGCCCAAGGTCTCCGACACCGTTGTCGAGCCTTACAACGCCACTCTGTCCGTTCACCAGCTAGTCGAGAACTCGGACGAGACCTTCTGCATTGACAACGAGGCTCTGTACGACATCTGCATGCGCACCCTGAAGCTCTCCAACCCCTCGTACGGCGACCTGAACTACCTCGTCTCCGCCGTCATGTCCGGTGTCACCACCTGCCTGCGTTTCCCTGGCCAGCTCAACTCTGACCTGCGCAAGCTCGCCGTCAACATGGTGCCCTTCCCCCGTCTGCACTTCTTCATGGTCGGCTTCGCTCCCCTGACCAGCCGTGGCGCCCACTCCTTCCGTGCCGTCACCGTTCCCGAGTTGACCCAG
>Microdochium_sinense_SAUCC_3922_1
CTGCGGAGGGATCA-TTACAGAGTT-TTTAACTCCTAAAACCATGTGAAC-TTACCACTGTTGCCTCGGTGG-AAGGTATCC------------------GAAAGGGTACT-GGAAGCCGGTGGAC-ATATAAACTCTTGTTAATCTTTGTT-ATTCTGAATCTAAACTAAGAAATAAGTTAAAACTTTCAACAACGGATCTCTTGGTTCTGGCATCGATGAAGAACGCAGCGAAATGCGATAAGTAATGTGAATTGCAGAATTCAGTGAATCATCGAATCTTTGAACGCACATTGCGCCCATTAGTATTCTAGTGGGCATGCCTGTTCGAGCGTCATTTCAACCCTTAAGC----CTAGCTTAGTGTTGGGAGACTGC-CTAATACGCAGCTCCTCAAAACCAG-TGGCAGAGTT-TTTACGTACTCTGAGCGCAGTAATTC-TAT-TCTCGCTTCTGAAAACGT-CTAGACGATAGCCAAAAACCGCAT------GCTTC--GG----CAGCAC--TTTTTAATG----GTTGACCTCGGATCAGGTAGGAGATTGCCCTAGTAACGGCG-AGTGAAGCGGCAACAGCTCAAATTTGAAATCTGGCCTTCTGGTCCGAATTGTAATTTGTAGAGGATGACTTTGGTTAGGTACCTTCCGAGTTCCTTGGAACAGGACGCCTTAGAGGGTGAGAGCCCCGTACGGTTGGATGCCGAGCCTCTGTAAGTCTCCTTCGACGAGTCGAGTAGTTTGGGAATGCTGCTCTAAATGGGAGGTAAATTTCTTCTAAAGCTAAATACCGGCCAGAGACCGATAGCGCACAAGTAGAGTGATCGAAAGATGAAAAGCACTTTGAAAAGAGGGTTAAATAGTACGTGAAATTGTTGAAAGGGAAGGGCTTATGACCAGACCTTTGCATTGAGAATCATCCGGTGTTCTCACCGGTGCACTTCTCTTTGTTGAGGCCAGCATCAGTTTCGGGCGGGGGATAAAGACTTAAGGAATGTGATTCCTCCGGGAATGTTATAGCCTTTTGTGTAATACCCTGCCTGGGACTGAGGACCGCGCTTCGGCTAGGATGCTGGCATAATGGTCATCAGCCACCCGTCTTGAAACACGGACCAAGGAGTCGAACATTTATGCGAGTGTTTGGGTGTTAAACCCTCACGCGTAATGAAAGTGAACGGAGGTGAGAGCCCTTAC--GGGTGCATCATCGACCGATCCTGATGTCTTCGGATGGATTTGAGTAAGAGCATAACTGTTCGGACCCGAAAGATGGTGAACTATGCGTGGATAGGGTGAAGCCAGAGGAAACTCTGGTGGAGGCTCGCAGCGGTTCTGACGTGCAAATCGATCGTCAAATCTGCGCATGGGGGCGA-------------------------------------------------------------------------------------------------------------------------------------------------------------------------------------------------------------------------------------------------------------------------------------------------------------------------------------------------------------------------------------------------------------------------------------------------------------CGTTACACATTTGCATCCACCCTTTCCCATTTACGCAGAACCAACACCCCCCGTTGGTAGAGATGGCAAGCTTGCCAAACCTCGCCAGCTGCACAACACACATTGGGGTCTTGTGTGCCCTGCCGAGACGCCTGAAGGTCAGGCTTGTGGTCTTGTCAAGAACCTTTCGCTCATGTGCTCGATCAGTGTGGGAACCTCCACGGAGCCGATCATCGACTACATGATCACCAGAAACATGGAAGTCCTGGAGGAGTACGAACCTCTGCGATACCCCAACGCCACCAAGATCTTCTTGAATGGATCCTGGATTGGTGTCCACCAGGACCCCAAGACTCTCGTTAGAGATGTGCAGCAGCTCCGTCGCAACAATCAGATTCCTGCTGAGGTCTCTCTCATTCGCGATATCAGAGATCGTGAGTTCAAGATCTTCTCTGATGCTGGACGTGTTATGCGACCTTTGCTCGTTGTAGAACAGGAAAACAACCCGGATACTGGGGTGGAGAAGGGTTCTTTGGTTCTGAACAAGGAACACATTCGGAAGCTCGAAAACGACCAAGCTCTTCCGCCTGGTAGTGACGAGTACTTTGGATGGCAGGGTCTAGTCAACGAAGGTGTCATCGAATACCTGGATGCTGAGGAAGAGGAGACTTCCATGATCTGTATGACTGCGGAAGATTTGGAAACTTTCCGCCTTACCAAGCAGGGTCACGACATGACAACCGACAATAGTGAAGAGCCGAACAAGCGTGTCAAGACGAGAATGAATCCGACAACACACATGTACACTCATTGCGAAATCCACCCTAGTATGTTGTTGGGTATTTGCGCAAGTATCATTCCGTTCCCGGACCGGTGGCAAGTACGTTCCCCGTGCCGTCCTCGTCGATCTTGAGCCCGGTACCATGGACGCTGTCCGTGCTGGTCCTTTCGGTCAGCTCTTCCGCCCCGACAACTTCGTCTTCGGTCAGTCCGGTGCCGGCAACAACTGGGCCAAGGGTCATTACACTGAGGGTGCCGAGCTTGTCGACCAGGTCCTCGAGGTTGTCCGTCGTGAGGCTGAAGGCTGCGACTGCCTCCAGGGTTTCCAGATCACCCACTCTCTCGGTGGTGGTACCGGTGCCGGTATGGGTACGCTCCTTATCTCCAAGATCCGTGAGGAGTTCCCCGACCGCATGATGGCCACCTTCTCCGTCGTTCCTTCCCCCAAGGTTTCCGACACCGTTGTTGAGCCTTACAACGCTACTCTCTCCGTCCATCAGCTCGTCGAGAACTCTGACGAGACCTTCTGTATTGATAACGAGGCTCTGTACGACATCTGCATGCGTACCCTCAAGCTCTCCAACCCCTCCTACGGCGACTTGAACTACCTTGTCTCCGCCGTCATGTCCGGTGTCACCACTGGTTTCCGTTTCCCTGGTCAGCTTAACTCTGATCTTCGCAAGCTCGCCGTCAACATGGTGCCCTTCCCTCGTCTCCACTTCTTCATGGTCGGCTTCGCTCCCCTCACCAGCCGTGGCGCCCACTCCTTCCGTGCCGTCACCGTTCCCGAGTTGACCCAG
>Microdochium_sinense_SAUCC_3922_3
CTGCGGAGGGATCA-TTACAGAGTT-TTTAACTCCTAAAACCATGTGAAC-TTACCACTGTTGCCTCGGTGG-AAGGTATCC------------------GAAAGGGTACT-GGAAGCCGGTGGAC-ATATAAACTCTTGTTAATCTTTGTT-ATTCTGAATCTAAACTAAGAAATAAGTTAAAACTTTCAACAACGGATCTCTTGGTTCTGGCATCGATGAAGAACGCAGCGAAATGCGATAAGTAATGTGAATTGCAGAATTCAGTGAATCATCGAATCTTTGAACGCACATTGCGCCCATTAGTATTCTAGTGGGCATGCCTGTTCGAGCGTCATTTCAACCCTTAAGC----CTAGCTTAGTGTTGGGAGACTGC-CTAATACGCAGCTCCTCAAAACCAG-TGGCAGAGTT-TTTACGTACTCTGAGCGCAGTAATTC-TAT-TCTCGCTTCTGAAAACGT-CTAGACGATAGCCAAAAACCGCAT------GCTTC--GG----CAGCAC--TTTTTAATG----GTTGACCTCGGATCAGGTAGGAGATTGCCCTAGTAACGGCG-AGTGAAGCGGCAACAGCTCAAATTTGAAATCTGGCCTTCTGGTCCGAATTGTAATTTGTAGAGGATGACTTTGGTTAGGTACCTTCCGAGTTCCTTGGAACAGGACGCCTTAGAGGGTGAGAGCCCCGTACGGTTGGATGCCGAGCCTCTGTAAGTCTCCTTCGACGAGTCGAGTAGTTTGGGAATGCTGCTCTAAATGGGAGGTAAATTTCTTCTAAAGCTAAATACCGGCCAGAGACCGATAGCGCACAAGTAGAGTGATCGAAAGATGAAAAGCACTTTGAAAAGAGGGTTAAATAGTACGTGAAATTGTTGAAAGGGAAGGGCTTATGACCAGACCTTTGCATTGAGAATCATCCGGTGTTCTCACCGGTGCACTTCTCTTTGTTGAGGCCAGCATCAGTTTCGGGCGGGGGATAAAGACTTAAGGAATGTGATTCCTCCGGGAATGTTATAGCCTTTTGTGTAATACCCTGCCTGGGACTGAGGACCGCGCTTCGGCTAGGATGCTGGCATAATGGTCATCAGCCACCCGTCTTGAAACACGGACCAAGGAGTCGAACATTTATGCGAGTGTTTGGGTGTTAAACCCTCACGCGTAATGAAAGTGAACGGAGGTGAGAGCCCTTAC--GGGTGCATCATCGACCGATCCTGATGTCTTCGGATGGATTTGAGTAAGAGCATAACTGTTCGGACCCGAAAGATGGTGAACTATGCGTGGATAGGGTGAAGCCAGAGGAAACTCTGGTGGAGGCTCGCAGCGGTTCTGACGTGCAAATCGATCGTCAAATCTGCGCATGGGGGCGA-------------------------------------------------------------------------------------------------------------------------------------------------------------------------------------------------------------------------------------------------------------------------------------------------------------------------------------------------------------------------------------------------------------------------------------------------------------CGTTACACATTTGCATCCACCCTTTCCCATTTACGCAGAACCAACACCCCCCGTTGGTAGAGATGGCAAGCTTGCCAAACCTCGCCAGCTGCACAACACACATTGGGGTCTTGTGTGCCCTGCCGAGACGCCTGAAGGTCAGGCTTGTGGTCTTGTCAAGAACCTTTCGCTCATGTGCTCGATCAGTGTGGGAACCTCCACGGAGCCGATCATCGACTACATGATCACCAGAAACATGGAAGTCCTGGAGGAGTACGAACCTCTGCGATACCCCAACGCCACCAAGATCTTCTTGAATGGATCCTGGATTGGTGTCCACCAGGACCCCAAGACTCTCGTTAGAGATGTGCAGCAGCTCCGTCGCAACAATCAGATTCCTGCTGAGGTCTCTCTCATTCGCGATATCAGAGATCGTGAGTTCAAGATCTTCTCTGATGCTGGACGTGTTATGCGACCTTTGCTCGTTGTAGAACAGGAAAACAACCCGGATACTGGGGTGGAGAAGGGTTCTTTGGTTCTGAACAAGGAACACATTCGGAAGCTCGAAAACGACCAAGCTCTTCCGCCTGGTAGTGACGAGTACTTTGGATGGCAGGGTCTAGTCAACGAAGGTGTCATCGAATACCTGGATGCTGAGGAAGAGGAGACTTCCATGATCTGTATGACTGCGGAAGATTTGGAAACTTTCCGCCTTACCAAGCAGGGTCACGACATGACAACCGACAATAGTGAAGAGCCGAACAAGCGTGTCAAGACGAGAATGAATCCGACAACACACATGTACACTCATTGCGAAATCCACCCTAGTATGTTGTTGGGTATTTGCGCAAGTATCATTCCGTTCCCGGACCGGTGGCAAGTACGTTCCCCGTGCCGTCCTCGTCGATCTTGAGCCCGGTACCATGGACGCTGTCCGTGCTGGTCCTTTCGGTCAGCTCTTCCGCCCCGACAACTTCGTCTTCGGTCAGTCCGGTGCCGGCAACAACTGGGCCAAGGGTCATTACACTGAGGGTGCCGAGCTTGTCGACCAGGTCCTCGAGGTTGTCCGTCGTGAGGCTGAAGGCTGCGACTGCCTCCAGGGTTTCCAGATCACCCACTCTCTCGGTGGTGGTACCGGTGCCGGTATGGGTACGCTCCTTATCTCCAAGATCCGTGAGGAGTTCCCCGACCGCATGATGGCCACCTTCTCCGTCGTTCCTTCCCCCAAGGTTTCCGACACCGTTGTTGAGCCTTACAACGCTACTCTCTCCGTCCATCAGCTCGTCGAGAACTCTGACGAGACCTTCTGTATTGATAACGAGGCTCTGTACGACATCTGCATGCGTACCCTCAAGCTCTCCAACCCCTCCTACGGCGACTTGAACTACCTTGTCTCCGCCGTCATGTCCGGTGTCACCACTGGTTTCCGTTTCCCTGGTCAGCTTAACTCTGATCTTCGCAAGCTCGCCGTCAACATGGTGCCCTTCCCTCGTCTCCACTTCTTCATGGTCGGCTTCGCTCCCCTCACCAGCCGTGGCGCCCACTCCTTCCGTGCCGTCACCGTTCCCGAGTTGACCCAG
>Microdochium_australe_SAUCC_6322_5_1
ATGCGGAGGGATCA-TTACAGAGTTATATAACTCCTAAAACCAT--CGACGGTACCCCTGTTGCCTCGGTGG-ATGGTGCTG------------------GAAACACCACT-GGAAGCCGGCGGAC-ATCTAAACTCTTGTTAATTTTTGGC-ATTTTGAATCACAACTAAGAAATAAGTTAAAACTTTCAACACCGGATCTCTTGGTTTTGGCATCGATGAAGAGCGCAGAGAAATGCGATAAGTAATGTGAATTGCAGAATTCAGTGAATCATCGAATCTTTGAACGCACATTGCGCCCACTAGTATTTTAGTGGGCACACCTGTTCGAGAGTCACTTCACACCCTAAAC----CTACCTTAGTGTTGGGAGAGGGC-ATAATGGGCAGTTCGTCAAAGCCAG-TGGCAGAGTT-TGTCGGAGTTGTGAGCGCAGTAATTC-TAT-TCTCGCTTATGAAAACGT-TTACAGGATAGCCAAAAGCCGCAT------GTTTC--GG----CAGCAC-TTTTTTAATG----GTTGACCTCGGATCAGGTAGGAGATTGCCCTAGTAACGGCG-AGTGAAGCGGCAACAGCTCAAATTTGAAATCTGGCCTTCTGGTCCGAATTGTAATTTGTAGAGGATGACTTTGGTTAGGTACCTTTCGAGTTCCTTGGAACAGGACGCCTTAGAGGGTGAGAGCCCCGTACGATTGGATGCCGAGCCTCTGTAAGTCTCCTTCGACGAGTCGAGTAGTTTGGGAATGCTGCTCTAAATGGGAGGTAAATTTCTTCTAAAGCTAAATACCGGCCAGAGACCGATAGCGCACAAGTAGAGTGATCGAAAGATGAAAAGCACTTTGAAAAGAGGGTTAAATAGTACGTGAAATTGTTGAAAGGGAAGGGCTTATGACCAGACCTTTGCATTGAGGATCATCCGGTGTTCTCACCGGTGCACTTCTCTTTGTTGAGGCCAGCATCAGTTCTAGTTGGGGGATAAAGACTTAAGGAATGTGATTCCTCCGGGAATGTTATAGCCTTCTGTGTAATACCCTGACCGGGACTGAGGACCGCGCTTCGGCTAGGATGCTGGCATAATGGTCATCAGCCACCCGTCTTGAAACACGGACCAAGGAGTCGAACATTTATGCGAGTGTTTGGGTGTTAAACCCTCACGCGTAATGAAAGTGAACGGAGGTGAGAGCCCTTAC--GGGTGCATCATCGACCGATCCTGATGTCTTCGGATGGATTTGAGTAAGAGCATAACTGTTCGGACCCGAAAGATGGTGAACTATGCGTGGATAGGGTGAAGCCAGAGGAAACTCTGGTGGAGGCTCGCAGCGGTTCTGACGTGCAAATCGATCGTCAAATCTGCGCATGGGGGCGAAAGA-CTAATC--------------------------------------------------------------------------------------------------------------------------------------------------------------------------------------------------------------------------------------------------------------------------------------------------------------------------------------------------------------------------------------------------------------------------------------------------CGTTACACATTCGCGTCGACCCTTTCACATTTGCGCAGAACCAACA-CACCCGTCGGCAGAGATGGCAAGCTTGCCAAGCCTCGCCAGCTGCACAACACACATTGGGGTCTTGTGTGCCCTGCCGAAACGCCCGAAGGCCAGGCTTGCGGTCTCGTCAAGAACCTTTCTCTCATGTGCTCGATCAGTGTGGGTACTTCTACGGAGCCCATCATCGACTACATGATCACAAGAAACATGGAGGTCCTCGAGGAATACGAGCCTTTGCGGTACCCCAACGCCACCAAGATCTTCTTGAATGGGTCGTGGATTGGTGTGCACCAGGACCCCAAGACTCTTGTCAGAGATGTGCAGCAGCTTCGCCGTAACAACCAGATCCCCGCTGAGGTGTCTCTCATTCGTGATATCAGAGATCGTGAGTTCAAGATCTTCTCTGATGCTGGACGTGTTATGCGACCTTTATTTGTCGTGGAGCAGGAGGACAACCCGGACACTGGTGTCGAGAAGGGTTCCTTGGTCTTGAACAAGGAGCACATTCGCAAACTCGAGAATGACCAGGCACTTCCTCCTGGCAGCGACGAGTACTTCGGCTGGCAGGGTCTCGTCAACGAAGGTGTCATCGAGTACCTTGATGCTGAGGAAGAGGAAACTTCCATGATCTGCATGACTGCAGAAGATCTGGAGACTTTTCGTCTTACGAAGCAAGGTCACGACATGACAACCGACAACAGTGAAGAGCCAAACAAGCGTGTCAAGACAAGGATGAATCCGACAACACACATGTACACTCATTGCGAAATCCACCCTAGTATGTTGTTGGGTATTTGCGCGAGTATCATTCCTTTCCCGGACCGGTGGCAAGTACGTCCCCCGTGCCGTCCTCGTTGATCTTGAGCCTGGTACCATGGACGCCGTCCGTGCTGGTCCTTTCGGTCAGCTTTTCCGCCCCGACAACTTCGTCTTCGGTCAGTCCGGTGCCGGCAACAACTGGGCCAAAGGTCACTACACTGAGGGTGCTGAGCTTGTCGACCAGGTCCTTGAGGTCGTCCGTCGCGAGGCTGAAGGCTGCGACTGCCTCCAGGGCTTCCAGATCACCCACTCTCTCGGTGGTGGTACCGGTGCTGGTATGGGTACGCTTCTTATCTCCAAGATTCGTGAGGAGTTCCCCGACCGCATGATGGCCACCTTCTCCGTCGTTCCTTCCCCCAAGGTTTCCGACACCGTTGTTGAGCCTTACAACGCCACCCTCTCCGTCCACCAGCTTGTTGAGAACTCCGACGAGACATTCTGTATCGACAATGAGGCTCTGTACGATATCTGCATGCGTACCCTCAAGCTCTCCAACCCCTCTTACGGCGACTTGAACTACCTTGTCTCTGCCGTCATGTCTGGTGTCACCACCGGTTTCCGTTTCCCTGGTCAGCTTAACTCTGATCTTCGCAAGCTCGCCGTCAACATGGTGCCCTTCCCCCGTCTCCACTTCTTCATGGTCGGCTTCGCTCCCCTGACCAGCCGTGGCGCCCACTCCTTCCGTGCCGTCACCGTTCCCGAGTTGACCCAG
>Microdochium_australe_SAUCC_6151_1
ATGCGGAGGGATCA-TTACAGAGTTATATAACTCCTAAAACCAT--CGACGGTACCCCTGTTGCCTCGGTGG-ATGGTGCTG------------------GAAACACCACT-GGAAGCCGGCGGAC-ATCTAAACTCTTGTTAATTTTTGGC-ATTTTGAATCACAACTAAGAAATAAGTTAAAACTTTCAACACCGGATCTCTTGGTTTTGGCATCGATGAAGAGCGCAGAGAAATGCGATAAGTAATGTGAATTGCAGAATTCAGTGAATCATCGAATCTTTGAACGCACATTGCGCCCACTAGTATTTTAGTGGGCACACCTGTTCGAGAGTCACTTCACACCCTAAAC----CTACCTTAGTGTTGGGAGAGGGC-ATAATGGGCAGTTCGTCAAAGCCAG-TGGCAGAGTT-TGTCGGAGTTGTGAGCGCAGTAATTC-TAT-TCTCGCTTATGAAAACGT-TTACAGGATAGCCAAAAGCCGCAT------GTTTC--GG----CAGCAC-TTTTTTAATG----GTTGACCTCGGATCAGGTAGGAGATTGCCCTAGTAACGGCG-AGTGAAGCGGCAACAGCTCAAATTTGAAATCTGGCCTTCTGGTCCGAATTGTAATTTGTAGAGGATGACTTTGGTTAGGTACCTTTCGAGTTCCTTGGAACAGGACGCCTTAGAGGGTGAGAGCCCCGTACGATTGGATGCCGAGCCTCTGTAAGTCTCCTTCGACGAGTCGAGTAGTTTGGGAATGCTGCTCTAAATGGGAGGTAAATTTCTTCTAAAGCTAAATACCGGCCAGAGACCGATAGCGCACAAGTAGAGTGATCGAAAGATGAAAAGCACTTTGAAAAGAGGGTTAAATAGTACGTGAAATTGTTGAAAGGGAAGGGCTTATGACCAGACCTTTGCATTGAGGATCATCCGGTGTTCTCACCGGTGCACTTCTCTTTGTTGAGGCCAGCATCAGTTCTAGTTGGGGGATAAAGACTTAAGGAATGTGATTCCTCCGGGAATGTTATAGCCTTCTGTGTAATACCCTGACCGGGACTGAGGACCGCGCTTCGGCTAGGATGCTGGCATAATGGTCATCAGCCACCCGTCTTGAAACACGGACCAAGGAGTCGAACATTTATGCGAGTGTTTGGGTGTTAAACCCTCACGCGTAATGAAAGTGAACGGAGGTGAGAGCCCTTAC--GGGTGCATCATCGACCGATCCTGATGTCTTCGGATGGATTTGAGTAAGAGCATAACTGTTCGGACCCGAAAGATGGTGAACTATGCGTGGATAGGGTGAAGCCAGAGGAAACTCTGGTGGAGGCTCGCAGCGGTTCTGACGTGCAAATCGATCGTCAAATCTGCGCATGGGGGCGAAAGA-CTAATC--------------------------------------------------------------------------------------------------------------------------------------------------------------------------------------------------------------------------------------------------------------------------------------------------------------------------------------------------------------------------------------------------------------------------------------------------CGTTACACATTCGCGTCGACCCTTTCACATTTGCGCAGAACCAACA-CACCCGTCGGCAGAGATGGCAAGCTTGCCAAGCCTCGCCAGCTGCACAACACACATTGGGGTCTTGTGTGCCCTGCCGAAACGCCCGAAGGCCAGGCTTGCGGTCTCGTCAAGAACCTTTCTCTCATGTGCTCGATCAGTGTGGGTACTTCTACGGAGCCCATCATCGACTACATGATCACAAGAAACATGGAGGTCCTCGAGGAATACGAGCCTTTGCGGTACCCCAACGCCACCAAGATCTTCTTGAATGGGTCGTGGATTGGTGTGCACCAGGACCCCAAGACTCTTGTCAGAGATGTGCAGCAGCTTCGCCGTAACAACCAGATCCCCGCTGAGGTGTCTCTCATTCGTGATATCAGAGATCGTGAGTTCAAGATCTTCTCTGATGCTGGACGTGTTATGCGACCTTTATTTGTCGTGGAGCAGGAGGACAACCCGGACACTGGTGTCGAGAAGGGTTCCTTGGTCTTGAACAAGGAGCACATTCGCAAACTCGAGAATGACCAGGCACTTCCTCCTGGCAGCGACGAGTACTTCGGCTGGCAGGGTCTCGTCAACGAAGGTGTCATCGAGTACCTTGATGCTGAGGAAGAGGAAACTTCCATGATCTGCATGACTGCAGAAGATCTGGAGACTTTTCGTCTTACGAAGCAAGGTCACGACATGACAACCGACAACAGTGAAGAGCCAAACAAGCGTGTCAAGACAAGGATGAATCCGACAACACACATGTACACTCATTGCGAAATCCACCCTAGTATGTTGTTGGGTATTTGCGCGAGTATCATTCCTTTCCCGGACCGGTGGCAAGTACGTCCCCCGTGCCGTCCTCGTTGATCTTGAGCCTGGTACCATGGACGCCGTCCGTGCTGGTCCTTTCGGTCAGCTTTTCCGCCCCGACAACTTCGTCTTCGGTCAGTCCGGTGCCGGCAACAACTGGGCCAAAGGTCACTACACTGAGGGTGCTGAGCTTGTCGACCAGGTCCTTGAGGTCGTCCGTCGCGAGGCTGAAGGCTGCGACTGCCTCCAGGGCTTCCAGATCACCCACTCTCTCGGTGGTGGTACCGGTGCTGGTATGGGTACGCTTCTTATCTCCAAGATTCGTGAGGAGTTCCCCGACCGCATGATGGCCACCTTCTCCGTCGTTCCTTCCCCCAAGGTTTCCGACACCGTTGTTGAGCCTTACAACGCCACCCTCTCCGTCCACCAGCTTGTTGAGAACTCCGACGAGACATTCTGTATCGACAATGAGGCTCTGTACGATATCTGCATGCGTACCCTCAAGCTCTCCAACCCCTCTTACGGCGACTTGAACTACCTTGTCTCTGCCGTCATGTCTGGTGTCACCACCGGTTTCCGTTTCCCTGGTCAGCTTAACTCTGATCTTCGCAAGCTCGCCGTCAACATGGTGCCCTTCCCCCGTCTCCACTTCTTCATGGTCGGCTTCGCTCCCCTGACCAGCCGTGGCGCCCACTCCTTCCGTGCCGTCACCGTTCCCGAGTTGACCCAG
>Macroidriella_bambusae_SAUCC_6792_1
CTGCGGAGGGATCA-TTACAGAGTTTTCTAACTCCCAAAACCATGTGAAC-TTACCACTGTTGCCTCGGTGGTCAGGTGCCCT--------CGAGA----GG-GGGCCGCC-TGCCGCCGGTGGAC-TACCAAACTCTTTCTATGTTTAGTC-ATTCTGAATCATAACTAAGAAATAAGTTAAAACTTTCAACAACGGATCTCTTGGTTCTGGCATCGATGAAGAACGCAGCGAAATGCGATAAGTAATGTGAATTGCAGAATTCAGTGAATCATCGAATCTTTGAACGCACATTGCGCCCATTAGTATTCTAGTGGGCATGCCTGTTCGAGCGTCATTTCAACCCTTAAGC----CTAGCTTAGTGTTGGGAGACTGC-CTAATACGCAGCTCCCCAAAACCAG-TGGCAGAGTCTGCTTCGTGCTCTGAGCGTAGTAATTT-ATTATCTCGCTTCTGCAAGCCGGCAAGACGATCGCCATAAACCGTCC------TCTCTCTGG------ACAC-TTTTTTAATG----GTTGACCTCGGATCAGGTAGGAGATTGCCCTAGTAACGGCG-AGTGAAGCGGCAACAGCTCAAATTTGAAATCTGGCCTTCTGGTCCGAATTGTAATTTGTAGAGGATGCTTTTGGTTAGGTACCTTCCGAGTTCCTTGGAACAGGACGCCTTAGAGGGTGAGAGCCCCGTACGGTTGGATGCCGAGCCTCTGTAAAGCTCCTTCGACGAGTCGAGTAGTTTGGGAATGCTGCTCTAAATGGGAGGTAAATTTCTTCTAAAGCTAAATACCGGCCAGAGACCGATAGCGCACAAGTAGAGTGATCGAAAGATGAAAAGCACTTTGAAAAGAGGGTTAAATAGTACGTGAAATTGTTGAAAGGGAAGGGCTTATGACCAGACCTTTGCCTTGCGGATCATCCGGTGTTCTCACCGGTGCACTTCGCTTGGTTGAGGCCAGCATCAGTTCTGGTAGGGGGATAAAGACTTCAGGAATGTGACTCCCCCGGGAGTGTTATAGCCTGTCGTGTAATACCTTTACCGGGACTGAGGACCGCGCTTCGGCTAGGATGCTGGCATAATGGTCATCAGCCACCCGTCTTGAAACACGGACCAAGGAGTCGAACATTTATGCGAGTGTTTGGGTGTTAAACCCTCACGCGTAATGAAAGTGAACGGAGGTGAGAGCCCTTAC--GGGTGCATCATCGACCGATCCTGATGTCTTCGGATGGATTTGAGTAAGAGCATAACTGTTCGGACCCGAAAGATGGTGAACTATGCGTGGATAGGGTGAAGCCAGAGGAAACTCTGGTGGAGGCTCGCAGCGGTTCTGACGTGCAAATCGATCGTCAAATCTGCGCATGGGGGCGAAAGA-CTAATCGAACCATCTAGTAGCT-GGTTACCGCCGAAGTTTCCCTCAGGATAGCAGTGTTGTATTCAGTTTTATGAGGTAAAGCGAATGATTAGGGACTCGGGGGCGCTATATTGCCTTCATCCATTCTCAAACTTTAAATATGTAAGAAGCCCTTGTCGCTTAATTGGACGTGGGCATTCGAATGTATCAACACTAGTGGGCCATTTTTGGTAAGCAGAACTGGCGATGCGGGATGAACCGAACGCGAGGTTAAGGTGCCAGAGTAGACGCTCATCAGACACCACAAAAGGTGTTAGTACATCTTGACAGCAGGACGGTGGCCATGGAAGTCGGAATCCGCTAAGGACTGTGTAACAACTCACCTGCCGAATGTACTAGCCCTGAAAATGGATGGCGCTCAAGCGTCTCACCCATACCTCGCCCTCAGGGTAGAAACGATCGCTACACTTTTGCTTCAACACTATCCCATTTGCGAAGAACAAACA-CCCCTGTCGGCAGAGATGGTAAACTTGCTAAGCCGCGACAGCTACACAACACGCATTGGGGTCTGGTGTGCCCTGCAGAGACCCCCGAAGGCCAAGCCTGTGGTCTAGTCAAGAACCTCTCCCTCATGTGTTCTATCAGTGTGGGTACTTCGACCGAGCCCATCATCGACTACATGATCACGAGGAACATGGAAGTGCTCGAAGAGTATGAGCCGTTGCGCTATCCGAATGCAACCAAGATCTTCCTCAACGGGTCTTGGATTGGTGTGCACCAGGACCCCAAGACTCTGGTCAGGGACGTACAGCAGCTTCGTCGCAACAACCAGATTCCTGCCGAGGTCTCTCTTATCCGTGACATCAGAGACCGTGAATTCAAGATCTTTTCCGATGCTGGGCGCGTCATGCGACCCCTGTTTGTGGTGGAGCAAGAGGACAACCCTGATACTGGGGTAGAGAAAGGCTCATTGGTGCTCAATAAGGGGCATATCGCGAAGCTCGAAAATGACCAGGCACTGCCCCCAGGTAGCGACGAGTATTTCGGATGGCAAGGTCTGGTGAATGAAGGTGTCATCGAGTACCTGGATGCGGAAGAAGAGGAGACTTCGATGATCTGCATGACCCCCGAGGATCTTGAGACGTTCCGTCTTGCGAAGCAAGGTTATGACATGACAGCAGATAACAGCGAGGAGCCGAACAAGCGAGTCAAGACGCGGATGAACCCAACGACACATATGTATACTCACTGCGAGATCCACCCGAGTATGCTTCTGGGAATTTGCGCTTCCATCATTCCTTTCCCCGACCGGCAACAAATACGTCCCCCGTGCCGTCCTCGTCGATCTCGAGCCCGGTACCATGGATGCCGTCCGTGCTGGCCCCTTCGGTCAGCTCTTCCGCCCCGACAACTTCGTCTTCGGTCAGTCCGGTGCTGGCAACAACTGGGCCAAGGGTCACTACACTGAGGGAGCCGAGCTTGTCGACCAGGTCCTTGAGGTCGTCCGCCGTGAGGCCGAGGGCTGCGACTGCCTCCAGGGTTTCCAGATCACCCACTCTCTTGGTGGTGGTACTGGTGCCGGTATGGGTACGCTCCTCATCTCCAAGATCCGTGAGGAGTTCCCCGACCGGATGATGGCCACCTTCTCCGTCGTCCCCTCGCCGAAGGTTTCCGACACCGTCGTCGAGCCCTACAACGCCACCCTGTCCGTCCACCAGCTCGTTGAGAACTCGGACGAGACCTTCTGCATTGACAACGAGGCTCTCTACGACATCTGCATGCGCACCCTCAAGCTCTCCAACCCCTCGTACGGTGACTTGAACTACCTCGTCTCCGCCGTCATGTCTGGAGTCACCACCTGCCTGCGTTTCCCTGGTCAGCTCAACTCTGACCTGCGCAAGCTCGCCGTCAACATGGTTCCTTTCCCTCGTCTCCACTTCTTCATGGTCGGCTTCGCCCCCCTGACCAGCCGCGGTGCTCACTCCTTCCGCGCCGTCACCGTTCCCGAGTTGACCCAG
>Macroidriella_bambusae_SAUCC_6792_2
CTGCGGAGGGATCA-TTACAGAGTTTTCTAACTCCCAAAACCATGTGAAC-TTACCACTGTTGCCTCGGTGGTCAGGTGCCCT--------CGAGA----GG-GGGCCGCC-TGCCGCCGGTGGAC-TACCAAACTCTTTCTATGTTTAGTC-ATTCTGAATCATAACTAAGAAATAAGTTAAAACTTTCAACAACGGATCTCTTGGTTCTGGCATCGATGAAGAACGCAGCGAAATGCGATAAGTAATGTGAATTGCAGAATTCAGTGAATCATCGAATCTTTGAACGCACATTGCGCCCATTAGTATTCTAGTGGGCATGCCTGTTCGAGCGTCATTTCAACCCTTAAGC----CTAGCTTAGTGTTGGGAGACTGC-CTAATACGCAGCTCCCCAAAACCAG-TGGCAGAGTCTGCTTCGTGCTCTGAGCGTAGTAATTT-ATTATCTCGCTTCTGCAAGCCGGCAAGACGATCGCCATAAACCGTCC------TCTCTCTGG------ACAC-TTTTTTAATG----GTTGACCTCGGATCAGGTAGGAGATTGCCCTAGTAACGGCG-AGTGAAGCGGCAACAGCTCAAATTTGAAATCTGGCCTTCTGGTCCGAATTGTAATTTGTAGAGGATGCTTTTGGTTAGGTACCTTCCGAGTTCCTTGGAACAGGACGCCTTAGAGGGTGAGAGCCCCGTACGGTTGGATGCCGAGCCTCTGTAAAGCTCCTTCGACGAGTCGAGTAGTTTGGGAATGCTGCTCTAAATGGGAGGTAAATTTCTTCTAAAGCTAAATACCGGCCAGAGACCGATAGCGCACAAGTAGAGTGATCGAAAGATGAAAAGCACTTTGAAAAGAGGGTTAAATAGTACGTGAAATTGTTGAAAGGGAAGGGCTTATGACCAGACCTTTGCCTTGCGGATCATCCGGTGTTCTCACCGGTGCACTTCGCTTGGTTGAGGCCAGCATCAGTTCTGGTAGGGGGATAAAGACTTCAGGAATGTGACTCCCCCGGGAGTGTTATAGCCTGTCGTGTAATACCTTTACCGGGACTGAGGACCGCGCTTCGGCTAGGATGCTGGCATAATGGTCATCAGCCACCCGTCTTGAAACACGGACCAAGGAGTCGAACATTTATGCGAGTGTTTGGGTGTTAAACCCTCACGCGTAATGAAAGTGAACGGAGGTGAGAGCCCTTAC--GGGTGCATCATCGACCGATCCTGATGTCTTCGGATGGATTTGAGTAAGAGCATAACTGTTCGGACCCGAAAGATGGTGAACTATGCGTGGATAGGGTGAAGCCAGAGGAAACTCTGGTGGAGGCTCGCAGCGGTTCTGACGTGCAAATCGATCGTCAAATCTGCGCATGGGGGCGAAAGA-CTAATCGAACCATCTAGTAGCT-GGTTACCGCCGAAGTTTCCCTCAGGATAGCAGTGTTGTATTCAGTTTTATGAGGTAAAGCGAATGATTAGGGACTCGGGGGCGCTATATTGCCTTCATCCATTCTCAAACTTTAAATATGTAAGAAGCCCTTGTCGCTTAATTGGACGTGGGCATTCGAATGTATCAACACTAGTGGGCCATTTTTGGTAAGCAGAACTGGCGATGCGGGATGAACCGAACGCGAGGTTAAGGTGCCAGAGTAGACGCTCATCAGACACCACAAAAGGTGTTAGTACATCTTGACAGCAGGACGGTGGCCATGGAAGTCGGAATCCGCTAAGGACTGTGTAACAACTCACCTGCCGAATGTACTAGCCCTGAAAATGGATGGCGCTCAAGCGTCTCACCCATACCTCGCCCTCAGGGTAGAAACGATCGCTACACTTTTGCTTCAACACTATCCCATTTGCGAAGAACAAACA-CCCCTGTCGGCAGAGATGGTAAACTTGCTAAGCCGCGACAGCTACACAACACGCATTGGGGTCTGGTGTGCCCTGCAGAGACCCCCGAAGGCCAAGCCTGTGGTCTAGTCAAGAACCTCTCCCTCATGTGTTCTATCAGTGTGGGTACTTCGACCGAGCCCATCATCGACTACATGATCACGAGGAACATGGAAGTGCTCGAAGAGTATGAGCCGTTGCGCTATCCGAATGCAACCAAGATCTTCCTCAACGGGTCTTGGATTGGTGTGCACCAGGACCCCAAGACTCTGGTCAGGGACGTACAGCAGCTTCGTCGCAACAACCAGATTCCTGCCGAGGTCTCTCTTATCCGTGACATCAGAGACCGTGAATTCAAGATCTTTTCCGATGCTGGGCGCGTCATGCGACCCCTGTTTGTGGTGGAGCAAGAGGACAACCCTGATACTGGGGTAGAGAAAGGCTCATTGGTGCTCAATAAGGGGCATATCGCGAAGCTCGAAAATGACCAGGCACTGCCCCCAGGTAGCGACGAGTATTTCGGATGGCAAGGTCTGGTGAATGAAGGTGTCATCGAGTACCTGGATGCGGAAGAAGAGGAGACTTCGATGATCTGCATGACCCCCGAGGATCTTGAGACGTTCCGTCTTGCGAAGCAAGGTTATGACATGACAGCAGATAACAGCGAGGAGCCGAACAAGCGAGTCAAGACGCGGATGAACCCAACGACACATATGTATACTCACTGCGAGATCCACCCGAGTATGCTTCTGGGAATTTGCGCTTCCATCATTCCTTTCCCCGACCGGCAACAAATACGTCCCCCGTGCCGTCCTCGTCGATCTCGAGCCCGGTACCATGGATGCCGTCCGTGCTGGCCCCTTCGGTCAGCTCTTCCGCCCCGACAACTTCGTCTTCGGTCAGTCCGGTGCTGGCAACAACTGGGCCAAGGGTCACTACACTGAGGGAGCCGAGCTTGTCGACCAGGTCCTTGAGGTCGTCCGCCGTGAGGCCGAGGGCTGCGACTGCCTCCAGGGTTTCCAGATCACCCACTCTCTTGGTGGTGGTACTGGTGCCGGTATGGGTACGCTCCTCATCTCCAAGATCCGTGAGGAGTTCCCCGACCGGATGATGGCCACCTTCTCCGTCGTCCCCTCGCCGAAGGTTTCCGACACCGTCGTCGAGCCCTACAACGCCACCCTGTCCGTCCACCAGCTCGTTGAGAACTCGGACGAGACCTTCTGCATTGACAACGAGGCTCTCTACGACATCTGCATGCGCACCCTCAAGCTCTCCAACCCCTCGTACGGTGACTTGAACTACCTCGTCTCCGCCGTCATGTCTGGAGTCACCACCTGCCTGCGTTTCCCTGGTCAGCTCAACTCTGACCTGCGCAAGCTCGCCGTCAACATGGTTCCTTTCCCTCGTCTCCACTTCTTCATGGTCGGCTTCGCCCCCCTGACCAGCCGCGGTGCTCACTCCTTCCGCGCCGTCACCGTTCCCGAGTTGACCCAG
>Macroidriella_bambusae_SAUCC_6792_5
CTGCGGAGGGATCA-TTACAGAGTTTTCTAACTCCCAAAACCATGTGAAC-TTACCACTGTTGCCTCGGTGGTCAGGTGCCCT--------CGAGA----GG-GGGCCGCC-TGCCGCCGGTGGAC-TACCAAACTCTTTCTATGTTTAGTC-ATTCTGAATCATAACTAAGAAATAAGTTAAAACTTTCAACAACGGATCTCTTGGTTCTGGCATCGATGAAGAACGCAGCGAAATGCGATAAGTAATGTGAATTGCAGAATTCAGTGAATCATCGAATCTTTGAACGCACATTGCGCCCATTAGTATTCTAGTGGGCATGCCTGTTCGAGCGTCATTTCAACCCTTAAGC----CTAGCTTAGTGTTGGGAGACTGC-CTAATACGCAGCTCCCCAAAACCAG-TGGCAGAGTCTGCTTCGTGCTCTGAGCGTAGTAATTT-ATTATCTCGCTTCTGCAAGCCGGCAAGACGATCGCCATAAACCGTCC------TCTCTCTGG------ACAC-TTTTTTAATG----GTTGACCTCGGATCAGGTAGGAGATTGCCCTAGTAACGGCG-AGTGAAGCGGCAACAGCTCAAATTTGAAATCTGGCCTTCTGGTCCGAATTGTAATTTGTAGAGGATGCTTTTGGTTAGGTACCTTCCGAGTTCCTTGGAACAGGACGCCTTAGAGGGTGAGAGCCCCGTACGGTTGGATGCCGAGCCTCTGTAAAGCTCCTTCGACGAGTCGAGTAGTTTGGGAATGCTGCTCTAAATGGGAGGTAAATTTCTTCTAAAGCTAAATACCGGCCAGAGACCGATAGCGCACAAGTAGAGTGATCGAAAGATGAAAAGCACTTTGAAAAGAGGGTTAAATAGTACGTGAAATTGTTGAAAGGGAAGGGCTTATGACCAGACCTTTGCCTTGCGGATCATCCGGTGTTCTCACCGGTGCACTTCGCTTGGTTGAGGCCAGCATCAGTTCTGGTAGGGGGATAAAGACTTCAGGAATGTGACTCCCCCGGGAGTGTTATAGCCTGTCGTGTAATACCTTTACCGGGACTGAGGACCGCGCTTCGGCTAGGATGCTGGCATAATGGTCATCAGCCACCCGTCTTGAAACACGGACCAAGGAGTCGAACATTTATGCGAGTGTTTGGGTGTTAAACCCTCACGCGTAATGAAAGTGAACGGAGGTGAGAGCCCTTAC--GGGTGCATCATCGACCGATCCTGATGTCTTCGGATGGATTTGAGTAAGAGCATAACTGTTCGGACCCGAAAGATGGTGAACTATGCGTGGATAGGGTGAAGCCAGAGGAAACTCTGGTGGAGGCTCGCAGCGGTTCTGACGTGCAAATCGATCGTCAAATCTGCGCATGGGGGCGAAAGA-CTAATCGAACCATCTAGTAGCT-GGTTACCGCCGAAGTTTCCCTCAGGATAGCAGTGTTGTATTCAGTTTTATGAGGTAAAGCGAATGATTAGGGACTCGGGGGCGCTATATTGCCTTCATCCATTCTCAAACTTTAAATATGTAAGAAGCCCTTGTCGCTTAATTGGACGTGGGCATTCGAATGTATCAACACTAGTGGGCCATTTTTGGTAAGCAGAACTGGCGATGCGGGATGAACCGAACGCGAGGTTAAGGTGCCAGAGTAGACGCTCATCAGACACCACAAAAGGTGTTAGTACATCTTGACAGCAGGACGGTGGCCATGGAAGTCGGAATCCGCTAAGGACTGTGTAACAACTCACCTGCCGAATGTACTAGCCCTGAAAATGGATGGCGCTCAAGCGTCTCACCCATACCTCGCCCTCAGGGTAGAAACGATCGCTACACTTTTGCTTCAACACTATCCCATTTGCGAAGAACAAACA-CCCCTGTCGGCAGAGATGGTAAACTTGCTAAGCCGCGACAGCTACACAACACGCATTGGGGTCTGGTGTGCCCTGCAGAGACCCCCGAAGGCCAAGCCTGTGGTCTAGTCAAGAACCTCTCCCTCATGTGTTCTATCAGTGTGGGTACTTCGACCGAGCCCATCATCGACTACATGATCACGAGGAACATGGAAGTGCTCGAAGAGTATGAGCCGTTGCGCTATCCGAATGCAACCAAGATCTTCCTCAACGGGTCTTGGATTGGTGTGCACCAGGACCCCAAGACTCTGGTCAGGGACGTACAGCAGCTTCGTCGCAACAACCAGATTCCTGCCGAGGTCTCTCTTATCCGTGACATCAGAGACCGTGAATTCAAGATCTTTTCCGATGCTGGGCGCGTCATGCGACCCCTGTTTGTGGTGGAGCAAGAGGACAACCCTGATACTGGGGTAGAGAAAGGCTCATTGGTGCTCAATAAGGGGCATATCGCGAAGCTCGAAAATGACCAGGCACTGCCCCCAGGTAGCGACGAGTATTTCGGATGGCAAGGTCTGGTGAATGAAGGTGTCATCGAGTACCTGGATGCGGAAGAAGAGGAGACTTCGATGATCTGCATGACCCCCGAGGATCTTGAGACGTTCCGTCTTGCGAAGCAAGGTTATGACATGACAGCAGATAACAGCGAGGAGCCGAACAAGCGAGTCAAGACGCGGATGAACCCAACGACACATATGTATACTCACTGCGAGATCCACCCGAGTATGCTTCTGGGAATTTGCGCTTCCATCATTCCTTTCCCCGACCGGCAACAAATACGTCCCCCGTGCCGTCCTCGTCGATCTCGAGCCCGGTACCATGGATGCCGTCCGTGCTGGCCCCTTCGGTCAGCTCTTCCGCCCCGACAACTTCGTCTTCGGTCAGTCCGGTGCTGGCAACAACTGGGCCAAGGGTCACTACACTGAGGGAGCCGAGCTTGTCGACCAGGTCCTTGAGGTCGTCCGCCGTGAGGCCGAGGGCTGCGACTGCCTCCAGGGTTTCCAGATCACCCACTCTCTTGGTGGTGGTACTGGTGCCGGTATGGGTACGCTCCTCATCTCCAAGATCCGTGAGGAGTTCCCCGACCGGATGATGGCCACCTTCTCCGTCGTCCCCTCGCCGAAGGTTTCCGACACCGTCGTCGAGCCCTACAACGCCACCCTGTCCGTCCACCAGCTCGTTGAGAACTCGGACGAGACCTTCTGCATTGACAACGAGGCTCTCTACGACATCTGCATGCGCACCCTCAAGCTCTCCAACCCCTCGTACGGTGACTTGAACTACCTCGTCTCCGCCGTCATGTCTGGAGTCACCACCTGCCTGCGTTTCCCTGGTCAGCTCAACTCTGACCTGCGCAAGCTCGCCGTCAACATGGTTCCTTTCCCTCGTCTCCACTTCTTCATGGTCGGCTTCGCCCCCCTGACCAGCCGCGGTGCTCACTCCTTCCGCGCCGTCACCGTTCCCGAGTTGACCCAG
>Macroidriella_bambusae_SAUCC_6113_1
CTGCGGAGGGATCA-TTACAGAGTTTTCTAACTCCCAAAACCATGTGAAC-TTACCACTGTTGCCTCGGTGGTCAGGTGCCCT--------CGAGA----GG-GGGCCGCC-TGCCGCCGGTGGAC-TACCAAACTCTTTCTATGTTTAGTC-ATTCTGAATCATAACTAAGAAATAAGTTAAAACTTTCAACAACGGATCTCTTGGTTCTGGCATCGATGAAGAACGCAGCGAAATGCGATAAGTAATGTGAATTGCAGAATTCAGTGAATCATCGAATCTTTGAACGCACATTGCGCCCATTAGTATTCTAGTGGGCATGCCTGTTCGAGCGTCATTTCAACCCTTAAGC----CTAGCTTAGTGTTGGGAGACTGC-CTAATACGCAGCTCCCCAAAACCAG-TGGCAGAGTCTGCTTCGTGCTCTGAGCGTAGTAATTT-ATTATCTCGCTTCTGCAAGCCGGCAAGACGATCGCCATAAACCGTCC------TCTCTCTGG------ACAC-TTTTTTAATG----GTTGACCTCGGATCAGGTAGGAGATTGCCCTAGTAACGGCG-AGTGAAGCGGCAACAGCTCAAATTTGAAATCTGGCCTTCTGGTCCGAATTGTAATTTGTAGAGGATGCTTTTGGTTAGGTACCTTCCGAGTTCCTTGGAACAGGACGCCTTAGAGGGTGAGAGCCCCGTACGGTTGGATGCCGAGCCTCTGTAAAGCTCCTTCGACGAGTCGAGTAGTTTGGGAATGCTGCTCTAAATGGGAGGTAAATTTCTTCTAAAGCTAAATACCGGCCAGAGACCGATAGCGCACAAGTAGAGTGATCGAAAGATGAAAAGCACTTTGAAAAGAGGGTTAAATAGTACGTGAAATTGTTGAAAGGGAAGGGCTTATGACCAGACCTTTGCCTTGCGGATCATCCGGTGTTCTCACCGGTGCACTTCGCTTGGTTGAGGCCAGCATCAGTTCTGGTAGGGGGATAAAGACTTCAGGAATGTGACTCCCCCGGGAGTGTTATAGCCTGTCGTGTAATACCTTTACCGGGACTGAGGACCGCGCTTCGGCTAGGATGCTGGCATAATGGTCATCAGCCACCCGTCTTGAAACACGGACCAAGGAGTCGAACATTTATGCGAGTGTTTGGGTGTTAAACCCTCACGCGTAATGAAAGTGAACGGAGGTGAGAGCCCTTAC--GGGTGCATCATCGACCGATCCTGATGTCTTCGGATGGATTTGAGTAAGAGCATAACTGTTCGGACCCGAAAGATGGTGAACTATGCGTGGATAGGGTGAAGCCAGAGGAAACTCTGGTGGAGGCTCGCAGCGGTTCTGACGTGCAAATCGATCGTCAAATCTGCGCATGGGGGCGAAAGA-CTAATCGAACCATCTAGTAGCT-GGTTACCGCCGAAGTTTCCCTCAGGATAGCAGTGTTGTATTCAGTTTTATGAGGTAAAGCGAATGATTAGGGACTCGGGGGCGCTATATTGCCTTCATCCATTCTCAAACTTTAAATATGTAAGAAGCCCTTGTCGCTTAATTGGACGTGGGCATTCGAATGTATCAACACTAGTGGGCCATTTTTGGTAAGCAGAACTGGCGATGCGGGATGAACCGAACGCGAGGTTAAGGTGCCAGAGTAGACGCTCATCAGACACCACAAAAGGTGTTAGTACATCTTGACAGCAGGACGGTGGCCATGGAAGTCGGAATCCGCTAAGGACTGTGTAACAACTCACCTGCCGAATGTACTAGCCCTGAAAATGGATGGCGCTCAAGCGTCTCACCCATACCTCGCCCTCAGGGTAGAAACGATCGCTACACTTTTGCTTCAACACTATCCCATTTGCGAAGAACAAACA-CCCCTGTCGGCAGAGATGGTAAACTTGCTAAGCCGCGACAGCTACACAACACGCATTGGGGTCTGGTGTGCCCTGCAGAGACCCCCGAAGGCCAAGCCTGTGGTCTAGTCAAGAACCTCTCCCTCATGTGTTCTATCAGTGTGGGTACTTCGACCGAGCCCATCATCGACTACATGATCACGAGGAACATGGAAGTGCTCGAAGAGTATGAGCCGTTGCGCTATCCGAATGCAACCAAGATCTTCCTCAACGGGTCTTGGATTGGTGTGCACCAGGACCCCAAGACTCTGGTCAGGGACGTACAGCAGCTTCGTCGCAACAACCAGATTCCTGCCGAGGTCTCTCTTATCCGTGACATCAGAGACCGTGAATTCAAGATCTTTTCCGATGCTGGGCGCGTCATGCGACCCCTGTTTGTGGTGGAGCAAGAGGACAACCCTGATACTGGGGTAGAGAAAGGCTCATTGGTGCTCAATAAGGGGCATATCGCGAAGCTCGAAAATGACCAGGCACTGCCCCCAGGTAGCGACGAGTATTTCGGATGGCAAGGTCTGGTGAATGAAGGTGTCATCGAGTACCTGGATGCGGAAGAAGAGGAGACTTCGATGATCTGCATGACCCCCGAGGATCTTGAGACGTTCCGTCTTGCGAAGCAAGGTTATGACATGACAGCAGATAACAGCGAGGAGCCGAACAAGCGAGTCAAGACGCGGATGAACCCAACGACACATATGTATACTCACTGCGAGATCCACCCGAGTATGCTTCTGGGAATTTGCGCTTCCATCATTCCTTTCCCCGACCGGCAACAAATACGTCCCCCGTGCCGTCCTCGTCGATCTCGAGCCCGGTACCATGGATGCCGTCCGTGCTGGCCCCTTCGGTCAGCTCTTCCGCCCCGACAACTTCGTCTTCGGTCAGTCCGGTGCTGGCAACAACTGGGCCAAGGGTCACTACACTGAGGGAGCCGAGCTTGTCGACCAGGTCCTTGAGGTCGTCCGCCGTGAGGCCGAGGGCTGCGACTGCCTCCAGGGTTTCCAGATCACCCACTCTCTTGGTGGTGGTACTGGTGCCGGTATGGGTACGCTCCTCATCTCCAAGATCCGTGAGGAGTTCCCCGACCGGATGATGGCCACCTTCTCCGTCGTCCCCTCGCCGAAGGTTTCCGACACCGTCGTCGAGCCCTACAACGCCACCCTGTCCGTCCACCAGCTCGTTGAGAACTCGGACGAGACCTTCTGCATTGACAACGAGGCTCTCTACGACATCTGCATGCGCACCCTCAAGCTCTCCAACCCCTCGTACGGTGACTTGAACTACCTCGTCTCCGCCGTCATGTCTGGAGTCACCACCTGCCTGCGTTTCCCTGGTCAGCTCAACTCTGACCTGCGCAAGCTCGCCGTCAACATGGTTCCTTTCCCTCGTCTCCACTTCTTCATGGTCGGCTTCGCCCCCCTGACCAGCCGCGGTGCTCACTCCTTCCGCGCCGTCACCGTTCCCGAGTTGACCCAG
>Macroidriella_bambusae_SAUCC_6113_3
CTGCGGAGGGATCA-TTACAGAGTTTTCTAACTCCCAAAACCATGTGAAC-TTACCACTGTTGCCTCGGTGGTCAGGTGCCCT--------CGAGA----GG-GGGCCGCC-TGCCGCCGGTGGAC-TACCAAACTCTTTCTATGTTTAGTC-ATTCTGAATCATAACTAAGAAATAAGTTAAAACTTTCAACAACGGATCTCTTGGTTCTGGCATCGATGAAGAACGCAGCGAAATGCGATAAGTAATGTGAATTGCAGAATTCAGTGAATCATCGAATCTTTGAACGCACATTGCGCCCATTAGTATTCTAGTGGGCATGCCTGTTCGAGCGTCATTTCAACCCTTAAGC----CTAGCTTAGTGTTGGGAGACTGC-CTAATACGCAGCTCCCCAAAACCAG-TGGCAGAGTCTGCTTCGTGCTCTGAGCGTAGTAATTT-ATTATCTCGCTTCTGCAAGCCGGCAAGACGATCGCCATAAACCGTCC------TCTCTCTGG------ACAC-TTTTTTAATG----GTTGACCTCGGATCAGGTAGGAGATTGCCCTAGTAACGGCG-AGTGAAGCGGCAACAGCTCAAATTTGAAATCTGGCCTTCTGGTCCGAATTGTAATTTGTAGAGGATGCTTTTGGTTAGGTACCTTCCGAGTTCCTTGGAACAGGACGCCTTAGAGGGTGAGAGCCCCGTACGGTTGGATGCCGAGCCTCTGTAAAGCTCCTTCGACGAGTCGAGTAGTTTGGGAATGCTGCTCTAAATGGGAGGTAAATTTCTTCTAAAGCTAAATACCGGCCAGAGACCGATAGCGCACAAGTAGAGTGATCGAAAGATGAAAAGCACTTTGAAAAGAGGGTTAAATAGTACGTGAAATTGTTGAAAGGGAAGGGCTTATGACCAGACCTTTGCCTTGCGGATCATCCGGTGTTCTCACCGGTGCACTTCGCTTGGTTGAGGCCAGCATCAGTTCTGGTAGGGGGATAAAGACTTCAGGAATGTGACTCCCCCGGGAGTGTTATAGCCTGTCGTGTAATACCTTTACCGGGACTGAGGACCGCGCTTCGGCTAGGATGCTGGCATAATGGTCATCAGCCACCCGTCTTGAAACACGGACCAAGGAGTCGAACATTTATGCGAGTGTTTGGGTGTTAAACCCTCACGCGTAATGAAAGTGAACGGAGGTGAGAGCCCTTAC--GGGTGCATCATCGACCGATCCTGATGTCTTCGGATGGATTTGAGTAAGAGCATAACTGTTCGGACCCGAAAGATGGTGAACTATGCGTGGATAGGGTGAAGCCAGAGGAAACTCTGGTGGAGGCTCGCAGCGGTTCTGACGTGCAAATCGATCGTCAAATCTGCGCATGGGGGCGAAAGA-CTAATCGAACCATCTAGTAGCT-GGTTACCGCCGAAGTTTCCCTCAGGATAGCAGTGTTGTATTCAGTTTTATGAGGTAAAGCGAATGATTAGGGACTCGGGGGCGCTATATTGCCTTCATCCATTCTCAAACTTTAAATATGTAAGAAGCCCTTGTCGCTTAATTGGACGTGGGCATTCGAATGTATCAACACTAGTGGGCCATTTTTGGTAAGCAGAACTGGCGATGCGGGATGAACCGAACGCGAGGTTAAGGTGCCAGAGTAGACGCTCATCAGACACCACAAAAGGTGTTAGTACATCTTGACAGCAGGACGGTGGCCATGGAAGTCGGAATCCGCTAAGGACTGTGTAACAACTCACCTGCCGAATGTACTAGCCCTGAAAATGGATGGCGCTCAAGCGTCTCACCCATACCTCGCCCTCAGGGTAGAAACGATCGCTACACTTTTGCTTCAACACTATCCCATTTGCGAAGAACAAACA-CCCCTGTCGGCAGAGATGGTAAACTTGCTAAGCCGCGACAGCTACACAACACGCATTGGGGTCTGGTGTGCCCTGCAGAGACCCCCGAAGGCCAAGCCTGTGGTCTAGTCAAGAACCTCTCCCTCATGTGTTCTATCAGTGTGGGTACTTCGACCGAGCCCATCATCGACTACATGATCACGAGGAACATGGAAGTGCTCGAAGAGTATGAGCCGTTGCGCTATCCGAATGCAACCAAGATCTTCCTCAACGGGTCTTGGATTGGTGTGCACCAGGACCCCAAGACTCTGGTCAGGGACGTACAGCAGCTTCGTCGCAACAACCAGATTCCTGCCGAGGTCTCTCTTATCCGTGACATCAGAGACCGTGAATTCAAGATCTTTTCCGATGCTGGGCGCGTCATGCGACCCCTGTTTGTGGTGGAGCAAGAGGACAACCCTGATACTGGGGTAGAGAAAGGCTCATTGGTGCTCAATAAGGGGCATATCGCGAAGCTCGAAAATGACCAGGCACTGCCCCCAGGTAGCGACGAGTATTTCGGATGGCAAGGTCTGGTGAATGAAGGTGTCATCGAGTACCTGGATGCGGAAGAAGAGGAGACTTCGATGATCTGCATGACCCCCGAGGATCTTGAGACGTTCCGTCTTGCGAAGCAAGGTTATGACATGACAGCAGATAACAGCGAGGAGCCGAACAAGCGAGTCAAGACGCGGATGAACCCAACGACACATATGTATACTCACTGCGAGATCCACCCGAGTATGCTTCTGGGAATTTGCGCTTCCATCATTCCTTTCCCCGACCGGCAACAAATACGTCCCCCGTGCCGTCCTCGTCGATCTCGAGCCCGGTACCATGGATGCCGTCCGTGCTGGCCCCTTCGGTCAGCTCTTCCGCCCCGACAACTTCGTCTTCGGTCAGTCCGGTGCTGGCAACAACTGGGCCAAGGGTCACTACACTGAGGGAGCCGAGCTTGTCGACCAGGTCCTTGAGGTCGTCCGCCGTGAGGCCGAGGGCTGCGACTGCCTCCAGGGTTTCCAGATCACCCACTCTCTTGGTGGTGGTACTGGTGCCGGTATGGGTACGCTCCTCATCTCCAAGATCCGTGAGGAGTTCCCCGACCGGATGATGGCCACCTTCTCCGTCGTCCCCTCGCCGAAGGTTTCCGACACCGTCGTCGAGCCCTACAACGCCACCCTGTCCGTCCACCAGCTCGTTGAGAACTCGGACGAGACCTTCTGCATTGACAACGAGGCTCTCTACGACATCTGCATGCGCACCCTCAAGCTCTCCAACCCCTCGTACGGTGACTTGAACTACCTCGTCTCCGCCGTCATGTCTGGAGTCACCACCTGCCTGCGTTTCCCTGGTCAGCTCAACTCTGACCTGCGCAAGCTCGCCGTCAACATGGTTCCTTTCCCTCGTCTCCACTTCTTCATGGTCGGCTTCGCCCCCCTGACCAGCCGCGGTGCTCACTCCTTCCGCGCCGTCACCGTTCCCGAGTTGACCCAG
